# Supplementary material for: Transcriptome analysis of Gossypium hirsutum flower buds infested by cotton boll weevil (Anthonomus grandis) larvae
Source: BMC Genomics. 2014 Oct 4;15(1):854. doi: 10.1186/1471-2164-15-854 (PMC4234063; doi:10.1186/1471-2164-15-854)
Supplement: Supplementary file 2 — Additional file 2: Full list of the up-regulated and down-regulated cotton genes found in the RNA-seq analysis. Only those differentially expressed genes with significant expression changes (adjusted p-value ≤ 0.05, |logFC| ≥ 2.0) are shown. Columns A-G are the results from Blastx with Arabidopsis, and columns H-P are the results from the Blast2GO program. (XLS 780 KB) [file 12864_2014_6553_MOESM2_ESM.xls]

## Sheet: MERGE_RESUTS
Additional File 2. Full list of the upregulated and downregulated cotton genes found in the RNA-seq analysis. Only those differentially expressed genes with significant expression changes (adjusted p-value ≤0.05, fold change |FC|≥2.0) are presented. A-G columns are the results from Blastx with Arabidopsis and of H-P columns are the results from the Blast2GO program.
Results Blastx with the TAIR 9 protein database							Results of the Blast from Blast2Go program
Contig G. hirsutum	Gene Symbol	Annotation	TAIR Code	E-value	Log Fold Change	Adjusted p-value	Sequence name	Function	Sequence length	Hit	E-Value	Similarity	Score	Alignment length	Log Fold Change
Induced genes
contig8076	ATWRKY40	Pathogen-induced transcription factor. Binds W-box sequences in vitro	AT1g80840	3e-29	4.97694	0.000199512	contig8076	wrky transcription factor	981	gi|508782089|gb|EOY29345.1|Transcription factor, putative [Theobroma cacao]	1.17258e-77	70	249.21	259	4.97694
contig13194	BAL	Encodes a protein that is similar to BONZAI1-binding protein BAP1	AT2g45760	9e-30	4.8985	0	contig13194	bon1-associated protein 2-like	825	gi|508704166|gb|EOX96062.1|BON association protein 2, putative [Theobroma cacao]	5.13447e-92	86	281.182	180	4.8985
contig4498	DREB1D	Encodes a member of the DREB subfamily A-1 of ERF/AP2 transcription factor family (CBF4)	AT5g51990	1e-47	4.87799	0	contig4498	crt dre binding factor	1362	gi|89258594|gb|ABD65473.1|DREB1-like transcription factor [Gossypium hirsutum]	2.14254e-71	80	236.113	201	4.87799
contig7822	CML38	Calmodulin-like 38 (CML38)	AT1g76650	1e-31	4.86646	1.5558571688354e-06	contig7822	calmodulin-like protein	707	gi|508775196|gb|EOY22452.1|Calmodulin like 37 [Theobroma cacao]	3.59234e-69	88	220.32	140	4.86646
contig8299	RRTF1	Encodes a member of the ERF (ethylene response factor) subfamily B-3 of ERF/AP2 transcription factor family	AT4g34410	2e-25	4.85477	1.39364892550935e-13	contig8299	ethylene-responsive transcription factor erf109-like	1238	gi|508706360|gb|EOX98256.1|Redox responsive transcription factor 1, putative [Theobroma cacao]	1.19285e-69	67	233.802	311	4.85477
contig18301	NA	Unknown protein	AT3g57450	4e-17	4.8364	0	contig18301	protein	482	gi|508704748|gb|EOX96644.1|Uncharacterized protein TCM_005849 [Theobroma cacao]	1.19327e-35	84	129.413	85	4.8364
contig5358	ATWRKY41	Member of WRKY Transcription Factor;	AT4g11070	5e-23	4.80921	1.53477793062422e-14	contig5358	wrky2 transcription partial	882	gi|508777724|gb|EOY24980.1|WRKY family transcription factor, putative isoform 2, partial [Theobroma cacao]	1.76745e-60	85	169.859	111	4.80921
contig8098	NA	Unknown protein	AT1g29290	6e-12	4.79498	0	contig8098	b-cell lymphoma 6	761	gi|508780679|gb|EOY27935.1|B-cell lymphoma 6 protein, putative [Theobroma cacao]	3.15618e-36	93	134.42	76	4.79498
contig8902	NA	Basic helix-loop-helix (bHLH) DNA-binding superfamily protein	AT4g20970	6e-16	4.78913	0	contig8902	dna binding	992	gi|508773431|gb|EOY20687.1|Basic helix-loop-helix DNA-binding superfamily protein, putative [Theobroma cacao]	2.08628e-60	70	203.371	212	4.78913
contig9783	ATWRKY70	member of WRKY Transcription Factor; Group III. Function as activator of SA-dependent defense genes and a repressor of JA-regulated genes	AT3g56400	4e-24	4.75413	1.14115253194648e-13	contig9783	probable wrky transcription factor 70-like	702	gi|508728280|gb|EOY20177.1|WRKY DNA-binding protein 70, putative isoform 1 [Theobroma cacao]	6.59511e-51	64	178.333	192	4.75413
contig9072		Unknown protein	AT3g03280	9e-08	4.75077	0	contig9072	#N/A	#N/A	#N/A	#N/A	#N/A	#N/A	#N/A	4.75077
contig5510	ATERF-5	Encodes a member of the ERF (ethylene response factor) subfamily B-3 of ERF/AP2 transcription factor family (ATERF-5)	AT5g47230	8e-48	4.7032	0	contig5510	#N/A	#N/A	#N/A	#N/A	#N/A	#N/A	#N/A	4.7032
contig1676	TCH4	Encodes a cell wall-modifying enzyme, rapidly upregulated in response to environmental stimuli	AT5g57560	7e-118	4.66223	0	contig1676	probable xyloglucan endotransglucosylase hydrolase protein 23-like	1027	gi|508784542|gb|EOY31798.1|Xyloglucan endotransglycosylase 6 isoform 1 [Theobroma cacao]	5.77071e-155	91	447.973	259	4.66223
contig22033	TPS-CIN	Encodes the monoterpene 1,8-cineole synthase	AT3g25830	2e-72	4.65625	0	contig22033	myrcene chloroplastic-like	892	gi|296090352|emb|CBI40171.3|unnamed protein product [Vitis vinifera]	6.80023e-117	83	352.058	250	4.65625
contig5711		F-box family protein	AT5g46170	2e-22	4.65241	8.66053260852238e-14	contig5711	f-box family protein	691	gi|508785570|gb|EOY32826.1|F-box family protein, putative [Theobroma cacao]	1.37981e-58	80	199.904	156	4.65241
contig13809		Transmembrane amino acid transporter family protein	AT5g15240	3e-122	4.65002	0	contig13809	vacuolar amino acid transporter 1-like	1099	gi|508711574|gb|EOY03471.1|Amino acid transporter isoform 3 [Theobroma cacao]	0	87	587.415	365	4.65002
contig2101	ATMAPK3	Encodes a mitogen-activated kinase whose mRNA levels increase in response to touch, cold, salinity stress and chitin oligomers	AT3g45640	0	4.63318	0	contig2101	mitogen-activated protein kinase 3	1588	gi|508787017|gb|EOY34273.1|Mitogen-activated protein kinase 3 [Theobroma cacao]	0	96	737.643	375	4.63318
contig5828		Encodes AP2C1. Belongs to the clade B of the PP2C-superfamily. Acts as a MAPK phosphatase that negatively regulates MPK4 and MPK6	AT2g30020	3e-52	4.58224	0	contig5828	probable protein phosphatase 2c 25-like	769	gi|508787259|gb|EOY34515.1|Phosphatase 2C family protein isoform 3 [Theobroma cacao]	2.13714e-89	76	280.026	255	4.58224
contig3368		Unknown protein	AT5g12010	1e-154	4.57535	0	contig3368	nuclease harbi1-like	1631	gi|508783120|gb|EOY30376.1|Uncharacterized protein TCM_037603 [Theobroma cacao]	0	80	723.005	509	4.57535
contig9061	AAA-ATPASE 1	Encodes a mitochondrial ATPase involved in seed and silique development.	AT5g40010	6e-166	4.55919	0	contig9061	#N/A	#N/A	#N/A	#N/A	#N/A	#N/A	#N/A	4.55919
contig7320	CYP94C1	Encodes a CYP94C1	AT2g27690	7e-98	4.55539	3.00349029347335e-12	contig7320	#N/A	#N/A	#N/A	#N/A	#N/A	#N/A	#N/A	4.55539
contig17559		Domain of unknown function that is usually associated with protein kinase domain	AT3g22060	3e-40	4.54214	2.39749870623029e-08	contig17559	protein	724	gi|508779840|gb|EOY27096.1|Receptor-like protein kinase-related family protein [Theobroma cacao]	3.67067e-83	81	259.61	166	4.54214
contig10531		Ankyrin repeat family protein	AT5g51160	9e-19	4.51319	0	contig10531	protein	664	gi|508704637|gb|EOX96533.1|Ankyrin repeat family protein [Theobroma cacao]	1.58164e-84	93	264.618	154	4.51319
contig17118	AOS	Encodes a member of the cytochrome p450 CYP74 gene family that functions as an allene oxide synthase	AT5g42650	4e-77	4.50209	2.7447820183752e-09	contig17118	allene oxide synthase	960	gi|508722754|gb|EOY14651.1|Allene oxide synthase [Theobroma cacao]	6.88926e-96	90	305.064	198	4.50209
contig13568		Cysteine/Histidine-rich C1 domain family protein	AT2g16050	6e-10	4.48429	0	contig13568	protein	1015	gi|508726269|gb|EOY18166.1|Uncharacterized protein isoform 1 [Theobroma cacao] >gi|508726270|gb|EOY18167.1| Uncharacterized protein isoform 1 [Theobroma cacao]	7.01042e-40	58	149.828	177	4.48429
contig23783		Calmodulin-binding family protein	AT2g26190	1e-37	4.484	0.00361369	contig23783	calmodulin binding	774	gi|508783149|gb|EOY30405.1|Calmodulin-binding family protein [Theobroma cacao]	6.19783e-96	87	304.294	206	4.484
contig8378		Acyl-CoA N-acyltransferases (NAT) superfamily protein;	AT2g32030	2e-57	4.48217	0	contig8378	uncharacterized n-acetyltransferase p20-like	775	gi|508713827|gb|EOY05724.1|Acyl-CoA N-acyltransferases superfamily protein isoform 1 [Theobroma cacao] >gi|508713828|gb|EOY05725.1| Acyl-CoA N-acyltransferases superfamily protein isoform 1 [Theobroma cacao]	1.06313e-104	91	313.153	185	4.48217
contig5512	ATERF-5	Encodes a member of the ERF (ethylene response factor) subfamily B-3 of ERF/AP2 transcription factor family (ATERF-5)	AT5g47230	1e-41	4.47481	0	contig5512	ethylene-responsive transcription factor 5-like	1040	gi|471272465|gb|AGI15879.1|ethylene-responsive transcription factor [Gossypium hirsutum]	8.2507e-152	97	441.81	301	4.47481
contig927		Heavy metal transport/detoxification superfamily protein	AT5g60800	7e-10	4.47465	0	contig927	#N/A	#N/A	#N/A	#N/A	#N/A	#N/A	#N/A	4.47465
contig14371		Class I glutamine amidotransferase-like superfamily protein	AT2g23970	3e-19	4.47094	0.00384985	contig14371	glutamine amidotransferase ylr126c-like	895	gi|224142339|ref|XP_002324516.1|predicted protein [Populus trichocarpa] >gi|222865950|gb|EEF03081.1| predicted protein [Populus trichocarpa]	5.16877e-37	89	121.709	74	4.47094
contig10811	MAPKKK20	Encodes a member of MEKK subfamily	AT3g50310	4e-48	4.4472	2.23573785294806e-11	contig10811	protein kinase-like protein	639	gi|508718015|gb|EOY09912.1|Mitogen-activated protein kinase kinase kinase 19, putative [Theobroma cacao]	1.89484e-78	68	250.751	224	4.4472
contig5712		F-box family protein	AT1g30200	5e-49	4.39591	0	contig5712	f-box protein at4g18380-like	1257	gi|508785570|gb|EOY32826.1|F-box family protein, putative [Theobroma cacao]	3.8108e-140	76	416.387	356	4.39591
contig12047	ATPPSPASE1	Encodes PPsPase1, a pyrophosphate-specific phosphatase	AT1g73010	3e-94	4.3845	2.4592294692875e-09	contig12047	#N/A	#N/A	#N/A	#N/A	#N/A	#N/A	#N/A	4.3845
contig4087	ATWRKY46	Member of WRKY Transcription Factor; Group III	AT2g46400	1e-37	4.36565	1.76819207423999e-12	contig4087	#N/A	#N/A	#N/A	#N/A	#N/A	#N/A	#N/A	4.36565
contig2540	XTH23	Xyloglucan endotransglycosylase-related protein (XTR6)	AT4g25810	9e-122	4.32101	0	contig2540	xyloglucan endotransglucosylase hydrolase family protein	1107	gi|508784528|gb|EOY31784.1|Xyloglucan endotransglucosylase/hydrolase family protein [Theobroma cacao]	1.22786e-178	94	509.605	289	4.32101
contig11515	ATMYB2	Encodes a MYB transcription factor	AT2g47190	6e-61	4.30564	1.53477793062422e-14	contig11515	#N/A	#N/A	#N/A	#N/A	#N/A	#N/A	#N/A	4.30564
contig1646	ATWRKY40	Pathogen-induced transcription factor. Binds W-box sequences in vitro	AT1g80840	4e-33	4.28785	0	contig1646	transcription factor	1132	gi|112819971|gb|ABI23959.1|WRKY transcription factor 2 [Gossypium hirsutum]	4.10198e-79	79	256.914	197	4.28785
contig23935		Unknown protein	AT5g57510	4e-26	4.28083	9.95317896129155e-11	contig23935	protein	549	gi|508784557|gb|EOY31813.1|Uncharacterized protein TCM_039000 [Theobroma cacao]	4.04421e-55	87	181.415	120	4.28083
contig2100	ATMAPK3	Encodes a mitogen-activated kinase	AT3g45640	2e-19	4.26672	8.60833098005574e-07	contig2100	mitogen-activated protein kinase 3	694	gi|288551668|gb|ADC53304.1|map kinase 3 [Brassica juncea]	4.10989e-20	100	94.7449	45	4.26672
contig18724	ATTPS21	Encodes a sesquiterpene synthase involved in generating all of the group A sesquiterpenes found in the Arabidopsis floral volatile blend	AT5g23960	1e-35	4.25849	6.58461575784539e-08	contig18724	#N/A	#N/A	#N/A	#N/A	#N/A	#N/A	#N/A	4.25849
contig10137	PBP1	Encodes a PINOID (PID)-binding protein containing putative EF-hand calcium-binding motifs	AT5g54490	1e-28	4.23848	0	contig10137	calcium-binding protein pbp1-like	673	gi|470114580|ref|XP_004293492.1|PREDICTED: calcium-binding protein PBP1-like [Fragaria vesca subsp. vesca]	9.24179e-44	90	154.066	99	4.23848
contig16163		Unknown protein	AT2g01300	1e-20	4.2371	1.33641828401402e-05	contig16163	protein	579	gi|508712141|gb|EOY04038.1|Uncharacterized protein TCM_019295 [Theobroma cacao]	1.4342e-54	82	181.415	129	4.2371
contig17616	ATPUB23	Encodes a cytoplasmically localized U-box domain containing E3 ubiquitin ligase	AT2g35930	7e-71	4.21423	4.09732784099749e-12	contig17616	e3 ubiquitin-protein ligase pub23-like	750	gi|508716595|gb|EOY08492.1|Plant U-box 23 [Theobroma cacao]	8.71487e-122	86	364.77	214	4.21423
contig13400	ATGPAT7	Putative sn-glycerol-3-phosphate 2-O-acyltransferase	AT5g06090	1e-48	4.21315	3.19264659377488e-12	contig13400	glycerol-3-phosphate acyltransferase 5	1444	gi|508726162|gb|EOY18059.1|Glycerol-3-phosphate acyltransferase 5 [Theobroma cacao]	7.79387e-72	85	246.899	156	4.21315
contig17585		PLAC8 family protein	AT1g49030	3e-42	4.1983	0	contig17585	#N/A	#N/A	#N/A	#N/A	#N/A	#N/A	#N/A	4.1983
contig6269	ATAUX2-11	Auxin inducible protein similar to transcription factors.	AT5g43700	2e-58	4.19394	0	contig6269	auxin-responsive protein	1127	gi|332167929|gb|AEE25649.1|auxin-responsive protein [Gossypium hirsutum]	2.33509e-121	99	360.918	200	4.19394
contig17192	SAUR34	SAUR-like auxin-responsive protein family	AT4g22620	1e-30	4.14965	4.79660267548932e-13	contig17192	auxin-responsive family protein	923	gi|508777175|gb|EOY24431.1|SAUR family protein, putative [Theobroma cacao]	1.46255e-58	84	196.438	145	4.14965
contig12411		Basic helix-loop-helix (bHLH) DNA-binding superfamily protein	AT2g22750	1e-45	4.14744	1.53477793062422e-14	contig12411	transcription factor bhlh25-like	1479	gi|508699925|gb|EOX91821.1|Basic helix-loop-helix DNA-binding superfamily protein, putative [Theobroma cacao]	9.58825e-143	82	424.861	335	4.14744
contig11650	BAL	Encodes a protein that is similar to BONZAI1-binding protein BAP1.	AT2g45760	3e-27	4.1221	5.91451007411285e-14	contig11650	#N/A	#N/A	#N/A	#N/A	#N/A	#N/A	#N/A	4.1221
contig12364		Calcium-binding EF-hand family protein	AT4g27280	4e-34	4.10352	0	contig12364	#N/A	#N/A	#N/A	#N/A	#N/A	#N/A	#N/A	4.10352
contig4726	ATWRKY41	member of WRKY Transcription Factor; Group III	AT4g11070	2e-58	4.0712	0	contig4726	#N/A	#N/A	#N/A	#N/A	#N/A	#N/A	#N/A	4.0712
contig2313	SKS5	SKU5 similar 5 (sks5); FUNCTIONS IN: oxidoreductase activity, copper ion binding	AT1g76160	2e-66	4.05531	4.36418185817681e-10	contig2313	l-ascorbate oxidase homolog	879	gi|462395695|gb|EMJ01494.1|hypothetical protein PRUPE_ppa004000mg [Prunus persica]	1.81781e-72	91	135.576	72	4.05531
contig2321		Late embryogenesis abundant (LEA) hydroxyproline-rich glycoprotein family	AT2g27080	2e-51	4.04624	0	contig2321	late embryogenesis abundant hydroxyproline-rich glycoprotein	815	gi|508787039|gb|EOY34295.1|Late embryogenesis abundant (LEA) hydroxyproline-rich glycoprotein family, putative isoform 1 [Theobroma cacao] >gi|508787040|gb|EOY34296.1| Late embryogenesis abundant (LEA) hydroxyproline-rich glycoprotein family, putative isoform 1 [Theobroma cacao]	1.84362e-82	83	259.61	213	4.04624
contig6505		ARM repeat superfamily protein; response to other organism, response to ozone	AT3g02840	4e-55	4.04099	0	contig6505	#N/A	#N/A	#N/A	#N/A	#N/A	#N/A	#N/A	4.04099
contig11641	ATPME41	Encodes a pectin methylesterase that is sensitive to chilling stress and brassinosteroid regulation.	AT4g02330	2e-148	4.0179	0	contig11641	probable pectinesterase pectinesterase inhibitor 41-like	1503	gi|508703243|gb|EOX95139.1|Plant invertase/pectin methylesterase inhibitor superfamily [Theobroma cacao]	0	95	402.134	212	4.0179
contig2687		C2 calcium-dependent membrane targeting	AT2g25460	1e-92	4.01668	0	contig2687	sync1 protein	2001	gi|508782218|gb|EOY29474.1|Uncharacterized protein isoform 1 [Theobroma cacao] >gi|508782219|gb|EOY29475.1| Uncharacterized protein isoform 1 [Theobroma cacao]	0	77	675.241	599	4.01668
contig8387	PUB43	ARM repeat superfamily protein	AT1g76390	2e-08	3.99856	8.22920501266908e-08	contig8387	protein	1580	gi|508707674|gb|EOX99570.1|ARM repeat superfamily protein isoform 4 [Theobroma cacao] >gi|508707675|gb|EOX99571.1| ARM repeat superfamily protein isoform 4 [Theobroma cacao]	0	89	652.514	429	3.99856
contig23273	UGT73C7	UDP-glucosyl transferase 73C7 (UGT73C7);	AT3g53160	1e-65	3.99108	8.98683226914075e-08	contig23273	udp-glycosyltransferase superfamily	965	gi|508716116|gb|EOY08013.1|UDP-Glycosyltransferase superfamily protein, putative [Theobroma cacao]	1.21873e-147	79	436.417	312	3.99108
contig11642		Plant invertase/pectin methylesterase inhibitor superfamily;cell wall modification	AT1g02810	2e-85	3.97991	1.11037144391371e-12	contig11642	probable pectinesterase pectinesterase inhibitor 41-like	629	gi|508703243|gb|EOX95139.1|Plant invertase/pectin methylesterase inhibitor superfamily [Theobroma cacao]	4.00912e-113	92	345.895	188	3.97991
contig21780		C2H2 and C2HC zinc fingers superfamily protein	AT3g49930	6e-17	3.95765	2.21211001647301e-09	contig21780	zinc finger protein zat10-like	621	gi|508699766|gb|EOX91662.1|Zinc-finger DNA binding protein, putative [Theobroma cacao]	2.84456e-37	74	139.813	139	3.95765
contig17695	MMP	Mutant has Late flowering; Early senescence; Matrix Metalloproteinase	AT1g70170	3e-100	3.95234	0	contig17695	metalloendoproteinase 1-like	1088	gi|508708426|gb|EOY00323.1|Matrixin family protein, putative [Theobroma cacao]	4.98801e-172	88	495.738	307	3.95234
contig7321	CYP94C1	Encodes a CYP94C1	AT2g27690	1e-140	3.94619	0	contig7321	cytochrome p450	1348	gi|508786233|gb|EOY33489.1|Cytochrome P450 94A1 [Theobroma cacao]	0	91	682.559	394	3.94619
contig2098	PUB29	Encodes a protein containing a U-box and an ARM domain, E3 ubiquitin ligase activity	AT3g18710	5e-69	3.94555	0	contig2098	u-box domain-containing protein 27-like	1376	gi|508724770|gb|EOY16667.1|Plant U-box 29, putative [Theobroma cacao]	0	90	599.356	405	3.94555
contig5102		A pseudogene member of the DREB subfamily A-4 of ERF/AP2 transcription factor family	AT1g63040	1e-30	3.92296	0	contig5102	ap2 erf domain-containing transcription factor	1012	gi|78499707|gb|ABB45860.1|DRE-binding protein 3a [Gossypium hirsutum]	2.15868e-103	100	314.694	226	3.92296
contig5511	ATERF-5	Encodes a member of the ERF (ethylene response factor) subfamily B-3 of ERF/AP2 transcription factor family (ATERF-5)	AT5g47230	2e-19	3.92207	0	contig5511	ethylene-responsive transcription factor	690	gi|471272465|gb|AGI15879.1|ethylene-responsive transcription factor [Gossypium hirsutum]	1.63998e-88	95	275.404	199	3.92207
contig18592	CBF4	encodes a member of the DREB subfamily A-1 of ERF/AP2 transcription factor family (CBF4)	AT5g51990	2e-58	3.90759	8.25514597578304e-13	contig18592	crt binding factor 3	956	gi|89258594|gb|ABD65473.1|DREB1-like transcription factor [Gossypium hirsutum]	3.83876e-86	79	269.24	197	3.90759
contig6504	CYS	Ubiquitin-protein ligase activity, involved in response to chitin	AT1g66160	3e-50	3.90101	0	contig6504	#N/A	#N/A	#N/A	#N/A	#N/A	#N/A	#N/A	3.90101
contig2688		C2 calcium-dependent membrane targeting	AT2g25460	4e-54	3.8929	1.71840713376009e-11	contig2688	sync1 protein	589	gi|508782220|gb|EOY29476.1|Uncharacterized protein isoform 3 [Theobroma cacao]	6.78845e-85	79	270.011	188	3.8929
contig15674		Unknown protein	AT2g01300	1e-19	3.86547	9.26801345477556e-10	contig15674	mediator of rna polymerase ii transcription subunit	686	gi|508709007|gb|EOY00904.1|Uncharacterized protein TCM_010819 [Theobroma cacao]	1.2247e-46	74	162.54	147	3.86547
contig534	CML23	Encodes a calmodulin-like protein. Regulates nitric oxide levels and transition to flowering	AT1g66400	2e-44	3.85145	0	contig534	probable calcium-binding protein cml27-like	1009	gi|508712074|gb|EOY03971.1|Calmodulin like 23, putative [Theobroma cacao]	2.33707e-86	94	268.085	148	3.85145
contig8691		Unknown protein	AT5g17350	3e-29	3.82175	0	contig8691	protein	909	gi|508708993|gb|EOY00890.1|Uncharacterized protein TCM_010809 [Theobroma cacao]	7.27055e-95	89	289.656	177	3.82175
contig1541	ATL2	RING-H2 protein induced after exposure to chitin or inactivated crude cellulase preparations.	AT3g16720	4e-52	3.77406	0	contig1541	ring-h2 finger protein atl2-like	1193	gi|508714673|gb|EOY06570.1|Toxicos en levadura 2, putative [Theobroma cacao]	4.64547e-113	81	344.739	305	3.77406
contig8376		Unknown protein	AT2g01300	1e-30	3.77286	0	contig8376	#N/A	#N/A	#N/A	#N/A	#N/A	#N/A	#N/A	3.77286
contig22866	ATMYB73	Member of the R2R3 factor gene family.	AT4g37260	7e-46	3.76597	0	contig22866	transcriptional activator myb-like	832	gi|508722683|gb|EOY14580.1|Myb domain protein 77 [Theobroma cacao]	4.16108e-77	74	246.128	207	3.76597
contig9093	ATPRX71	Encodes a cell wall bound peroxidase that is induced by hypo-osmolarity and is involved in the lignification of cell walls	AT5g64120	1e-117	3.7642	4.46309655899313e-14	contig9093	bacterial-induced peroxidase	1280	gi|345104373|gb|AEN71008.1|bacterial-induced peroxidase [Gossypium gossypioides]	0	99	633.254	327	3.7642
contig4518		Concanavalin A-like lectin protein kinase family protein; kinase activity; protein amino acid phosphorylation	AT3g55550	9e-36	3.73954	0.000105073	contig4518	l-type lectin-domain containing receptor kinase -like	727	gi|508726179|gb|EOY18076.1|Concanavalin A-like lectin protein kinase family protein [Theobroma cacao]	6.024e-47	87	174.866	108	3.73954
contig1960	ATLOX4	PLAT/LH2 domain-containing lipoxygenase family protein; oxidoreductase activity	AT1g72520	0	3.73365	0	contig1960	linoleate 13s-lipoxygenase 3- chloroplastic-like	3340	gi|508780012|gb|EOY27268.1|Lipoxygenase 3 [Theobroma cacao]	0	92	1599.33	928	3.73365
contig2538	TCH4	Encodes a cell wall-modifying enzyme	AT5g57560	1e-123	3.72107	8.85298888871177e-13	contig2538	xyloglucan endotransglucosylase hydrolase family protein	1083	gi|508784528|gb|EOY31784.1|Xyloglucan endotransglucosylase/hydrolase family protein [Theobroma cacao]	4.65594e-180	92	513.072	290	3.72107
contig16446	ATERF-5	Encodes a member of the ERF (ethylene response factor) subfamily B-3 of ERF/AP2 transcription factor family (ATERF-5)	AT5g47230	1e-25	3.71879	0	contig16446	ethylene-responsive transcription factor 5-like	574	gi|508775520|gb|EOY22776.1|AP2/ERF domain-containing transcription factor, putative isoform 2 [Theobroma cacao]	7.61642e-44	93	124.405	66	3.71879
contig1540	ATL2	RING-H2 protein induced after exposure to chitin or inactivated crude cellulase preparations	AT3g16720	2e-51	3.71036	0	contig1540	ring-h2 finger protein atl2-like	1166	gi|508714673|gb|EOY06570.1|Toxicos en levadura 2, putative [Theobroma cacao]	7.74854e-112	81	341.273	304	3.71036
contig18443	DREB26	Encodes a member of the DREB subfamily A-5 of ERF/AP2 transcription factor family	AT1g21910	1e-33	3.70242	0	contig18443	ethylene-responsive transcription factor erf012-like	979	gi|508724341|gb|EOY16238.1|Integrase-type DNA-binding superfamily protein, putative [Theobroma cacao]	9.54448e-68	78	222.631	241	3.70242
contig9191		Copper transport protein family	AT5g52740	2e-16	3.69659	0	contig9191	heavy metal transport detoxification superfamily protein isoform 1	733	gi|356561506|ref|XP_003549022.1|PREDICTED: uncharacterized protein LOC100800008 [Glycine max]	1.0391e-25	62	107.457	138	3.69659
contig3007		Unknown protein	AT5g11070	2e-07	3.67351	0	contig3007	conserved hypothetical protein	739	gi|255548822|ref|XP_002515467.1|conserved hypothetical protein [Ricinus communis] >gi|223545411|gb|EEF46916.1| conserved hypothetical protein [Ricinus communis]	4.22442e-15	55	78.9518	130	3.67351
contig23198					3.66858	1.06327211139046e-06	contig23198	#N/A	#N/A	#N/A	#N/A	#N/A	#N/A	#N/A	3.66858
contig2320		Late embryogenesis abundant (LEA) hydroxyproline-rich glycoprotein family	AT2g27080	3e-74	3.66494	0	contig2320	late embryogenesis abundant hydroxyproline-rich glycoprotein	1007	gi|508787039|gb|EOY34295.1|Late embryogenesis abundant (LEA) hydroxyproline-rich glycoprotein family, putative isoform 1 [Theobroma cacao] >gi|508787040|gb|EOY34296.1| Late embryogenesis abundant (LEA) hydroxyproline-rich glycoprotein family, putative isoform 1 [Theobroma cacao]	5.72301e-127	88	375.941	260	3.66494
contig2965	ATFAD8	Encodes a temperature sensitive plastidic fatty acid desaturase.	AT5g05580	5e-63	3.6507	3.03903516500152e-09	contig2965	omega-3 fatty acid desaturase	683	gi|300507127|gb|ADK23939.1|3FAD [Gossypium hirsutum]	1.80541e-62	61	138.658	126	3.6507
contig3187	ZAT10	Related to Cys2/His2-type zinc-finger proteins found in higher plants	AT1g27730	1e-34	3.63687	0	contig3187	zinc finger protein zat10-like	1090	gi|508706560|gb|EOX98456.1|Zinc-finger DNA binding protein, putative [Theobroma cacao]	2.36646e-80	74	258.07	276	3.63687
contig567	ZAT10	Related to Cys2/His2-type zinc-finger proteins found in higher plants	AT1g27730	7e-34	3.63386	5.96999381147476e-12	contig567	zinc finger protein zat10-like	1287	gi|508723853|gb|EOY15750.1|Salt tolerance zinc finger, putative [Theobroma cacao]	1.03097e-67	83	227.254	224	3.63386
contig5663		Calcium-binding EF-hand family protein; calcium ion binding; response to karrikin	AT4g27280	7e-34	3.6335	0	contig5663	calcium-binding protein pbp1-like	776	gi|508720811|gb|EOY12708.1|Calcium-binding EF-hand family protein [Theobroma cacao]	1.73374e-47	94	164.851	108	3.6335
contig1677	XTH23	Xyloglucan endotransglycosylase-related protein (XTR6)	AT4g25810	1e-98	3.62515	5.06196281268936e-05	contig1677	syringolide-induced protein 19-1-5	803	gi|508784542|gb|EOY31798.1|Xyloglucan endotransglycosylase 6 isoform 1 [Theobroma cacao]	1.76684e-103	92	313.538	168	3.62515
contig5654	BRH1	Encodes a novel ring finger protein and forms an N-terminal hydrophobic domain and a C-terminal RING-H2 signature	AT3g61460	2e-63	3.61372	0	contig5654	#N/A	#N/A	#N/A	#N/A	#N/A	#N/A	#N/A	3.61372
contig2606	ATWRKY33	Member of the plant WRKY transcription factor family	AT2g38470	1e-61	3.61118	0	contig2606	wrky transcription factor	882	gi|508715152|gb|EOY07049.1|RNI-like superfamily protein [Theobroma cacao]	3.96334e-89	78	298.901	215	3.61118
contig18253	BAL	Encodes a protein that is similar to BONZAI1-binding protein BAP1	AT2g45760	8e-29	3.56718	5.54963993780349e-11	contig18253	bon1-associated protein 2-like	692	gi|508704166|gb|EOX96062.1|BON association protein 2, putative [Theobroma cacao]	3.00016e-93	85	282.337	181	3.56718
contig1660	EDA17	The protein has similarity to the mandelonitrile lyase family of FAD containing oxidoreductases	AT1g72970	4e-31	3.54689	0.0131812	contig1660	protein hothead	765	gi|508779879|gb|EOY27135.1|Glucose-methanol-choline (GMC) oxidoreductase family protein [Theobroma cacao]	8.11189e-45	86	119.398	73	3.54689
contig11805	WAK2	Cytoplasmic serine/threonine protein kinase induced by salicylic acid	AT1g21270	4e-112	3.54252	7.09976884325624e-08	contig11805	wall-associated receptor kinase 2-like	1657	gi|508724594|gb|EOY16491.1|Wall-associated kinase 2, putative [Theobroma cacao]	0	80	653.284	504	3.54252
contig722	ATSZF2	Zinc finger, CCCH-type	AT2g40140	2e-164	3.54238	0	contig722	zinc finger ccch domain-containing protein 29-like	2344	gi|508725864|gb|EOY17761.1|Zinc finger family protein [Theobroma cacao]	0	88	1027.7	703	3.54238
contig12410		Basic helix-loop-helix (bHLH) DNA-binding superfamily protein	AT2g22760	4e-15	3.53233	8.73481683691145e-06	contig12410	transcription factor bhlh25-like	907	gi|508699925|gb|EOX91821.1|Basic helix-loop-helix DNA-binding superfamily protein, putative [Theobroma cacao]	2.80098e-39	88	150.984	90	3.53233
contig22401	ATERF-5	Encodes a member of the ERF (ethylene response factor) subfamily B-3 of ERF/AP2 transcription factor family (ATERF-5)	AT5g47230	4e-52	3.53112	1.03395493612283e-10	contig22401	ap2 erf domain-containing transcription factor	916	gi|508776983|gb|EOY24239.1|Ethylene response factor 5, putative [Theobroma cacao]	4.71805e-121	82	362.459	267	3.53112
contig17371	CCR4	CRINKLY4 related 4 (CCR4); kinase activity	AT5g47850	4e-64	3.51089	0	contig17371	serine threonine-protein kinase-like protein ccr4-like	1003	gi|508725493|gb|EOY17390.1|CRINKLY4 related 4, putative [Theobroma cacao]	7.03906e-129	80	397.512	322	3.51089
contig5990					3.50646	0	contig5990	Uncharacterized protein TCM_033102	639	gi|508722132|gb|EOY14029.1|Uncharacterized protein TCM_033102 [Theobroma cacao] >gi|508728439|gb|EOY20336.1| Uncharacterized protein TCM_045883 [Theobroma cacao]	1.06053e-35	79	132.88	99	3.50646
contig4086	ATWRKY46	Member of WRKY Transcription Factor; Group III	AT2g46400	37.03	3.50414	0	contig4086	protein	1692	gi|508703857|gb|EOX95753.1|WRKY DNA-binding protein 46, putative [Theobroma cacao]	3.16439e-172	82	503.827	352	3.50414
contig19988		Peroxidase superfamily protein	AT5g39580	63.82	3.50173	0	contig19988	bacterial-induced peroxidase	1142	gi|345104345|gb|AEN70994.1|bacterial-induced peroxidase [Gossypium darwinii] >gi|345104353|gb|AEN70998.1| bacterial-induced peroxidase [Gossypium barbadense var. brasiliense]	2.67621e-177	87	508.449	311	3.50173
contig21597	SAUR48	SAUR-like auxin-responsive protein family	AT3g09870	49.52	3.49526	1.53477793062422e-14	contig21597	#N/A	#N/A	#N/A	#N/A	#N/A	#N/A	#N/A	3.49526
contig3758	ATACS6	Encodes a a member of the 1-aminocyclopropane-1-carboxylate (ACC) synthase	AT4g11280	66.67	3.48072	0	contig3758	1-aminocyclopropane-1-carboxylate synthase	1864	gi|325556672|gb|ABA01475.2|1-aminocyclopropane-1-carboxylate synthase [Gossypium hirsutum] >gi|354683931|gb|AER35094.1| 1-aminocyclopropane-1-carboxylate synthase [Gossypium hirsutum]	0	99	880.937	475	3.48072
contig535	CML24	Encodes a protein with 40% similarity to calmodulin	AT5g37770	59.73	3.47569	0	contig535	calmodulin-related protein	664	gi|508712074|gb|EOY03971.1|Calmodulin like 23, putative [Theobroma cacao]	2.82142e-89	94	271.166	152	3.47569
contig19414		Calcium-binding EF-hand family protein; calcium ion binding	AT5g39670	62.83	3.46476	0	contig19414	probable calcium-binding protein cml45-like	671	gi|508722360|gb|EOY14257.1|Calcium-binding EF-hand family protein, putative [Theobroma cacao]	5.02011e-55	92	184.496	113	3.46476
contig11861		Unknown protein	AT2g26530	47.89	3.46233	0	contig11861	#N/A	#N/A	#N/A	#N/A	#N/A	#N/A	#N/A	3.46233
contig23741	ATERF98	Encodes a member of the ERF (ethylene response factor) subfamily B-3 of ERF/AP2 transcription factor family	AT3g23230	61.4	3.44962	1.35043960387988e-09	contig23741	ethylene-responsive transcription factor erf098-like	594	gi|455508918|gb|AGG35475.1|ethylene-responsive transcription factor [Gossypium hirsutum]	2.21978e-56	100	185.652	127	3.44962
contig9094	ATPRX71	Encodes a cell wall bound peroxidase that is induced by hypo-osmolarity and is involved in the lignification of cell walls	AT5g64120	76.64	3.42049	0.000393254	contig9094	bacterial-induced peroxidase	865	gi|345104339|gb|AEN70991.1|bacterial-induced peroxidase [Gossypium mustelinum] >gi|345104351|gb|AEN70997.1| bacterial-induced peroxidase [Gossypium barbadense var. brasiliense]	7.96133e-108	97	246.128	142	3.42049
contig15592		Disease resistance protein (TIR-NBS-LRR class), putative; FUNCTIONS IN: transmembrane receptor activity	AT5g17680	41.94	3.41052	3.13974692182653e-06	contig15592	#N/A	#N/A	#N/A	#N/A	#N/A	#N/A	#N/A	3.41052
contig12668	JMT	Encodes a S-adenosyl-L-methionine:jasmonic acid carboxyl methyltransferase that catalyzes the formation of methyljasmonate from jasmonic acid	AT1g19640	50.8	3.40445	0	contig12668	salicylate o-methyltransferase	1180	gi|508699116|gb|EOX91012.1|Salicylate O-methyltransferase [Theobroma cacao]	0	88	541.191	328	3.40445
contig22821		C2H2 and C2HC zinc fingers superfamily protein	AT3g49930	42.78	3.39383	0	contig22821	zinc finger protein zat10-like	788	gi|508706560|gb|EOX98456.1|Zinc-finger DNA binding protein, putative [Theobroma cacao]	8.57996e-48	72	170.244	173	3.39383
contig562	STZ	Related to Cys2/His2-type zinc-finger proteins found in higher plants	AT1g27730	48.18	3.38265	0	contig562	zinc finger protein zat10-like	1264	gi|508723853|gb|EOY15750.1|Salt tolerance zinc finger, putative [Theobroma cacao]	2.97173e-98	85	305.834	273	3.38265
contig15508		Unknown protein	AT1g12030	49.16	3.37853	0.00699461	contig15508	protein	745	gi|508773835|gb|EOY21091.1|Uncharacterized protein TCM_012425 [Theobroma cacao]	3.63227e-77	72	246.899	206	3.37853
contig1367	EXO	EXORDIUM (EXO); response to brassinosteroid stimulus	AT4g08950	66.14	3.35892	0	contig1367	protein	1112	gi|508724069|gb|EOY15966.1|Phosphate-responsive 1 family protein [Theobroma cacao]	8.02979e-179	85	511.531	324	3.35892
contig2605	ATWRKY33	Member of the plant WRKY transcription factor family	AT2g38470	51.1	3.35833	0	contig2605	wrky transcription factor 17	1987	gi|508715152|gb|EOY07049.1|RNI-like superfamily protein [Theobroma cacao]	0	72	612.838	562	3.35833
contig22177		Calcium-binding EF-hand family protein	AT4g26470	69.92	3.34851	0.00723562	contig22177	#N/A	#N/A	#N/A	#N/A	#N/A	#N/A	#N/A	3.34851
contig9293		Cupredoxin superfamily protein; oxidoreductase activity, L-ascorbate oxidase activity, copper ion binding	AT4g39830	68.43	3.33127	0	contig9293	l-ascorbate oxidase	1854	gi|508700291|gb|EOX92187.1|Cupredoxin superfamily protein isoform 1 [Theobroma cacao]	0	91	1003.43	580	3.33127
contig5072		PAR1 protein	AT3g54040	57.58	3.33104	1.82360981619474e-05	contig5072	par1 protein	774	gi|508715437|gb|EOY07334.1|PAR1 protein [Theobroma cacao]	3.83786e-69	87	222.246	147	3.33104
contig7823	CML38	Calmodulin-like 38 (CML38)	AT1g76650	47.1	3.32303	0.000858065	contig7823	calmodulin-like protein	755	gi|508775196|gb|EOY22452.1|Calmodulin like 37 [Theobroma cacao]	4.84606e-68	87	218.009	140	3.32303
contig4523		ATPase E1-E2 type family protein / haloacid dehalogenase-like hydrolase	AT3g63380	54.72	3.29778	0	contig4523	autoinhibited calcium atpase	1399	gi|508713930|gb|EOY05827.1|Autoinhibited calcium ATPase [Theobroma cacao]	8.61525e-103	77	340.502	253	3.29778
contig20196	PLA-I{BETA]2	Encodes a lipase that hydrolyzes phosphatidylcholine, glycolipids as well as triacylglycerols.	AT4g16820	57.14	3.28309	0.0394894	contig20196	phospholipase a1- chloroplastic-like	1034	gi|508776968|gb|EOY24224.1|Alpha/beta-Hydrolases superfamily protein [Theobroma cacao]	0	86	533.487	330	3.28309
contig3595		Related to Cys2/His2-type zinc-finger proteins found in higher plants			3.26598	7.24878747340025e-05	contig3595	cc-nbs-lrr resistance protein	708	gi|508718480|gb|EOY10377.1|Leucine-rich repeat containing protein, putative isoform 1 [Theobroma cacao] >gi|508718481|gb|EOY10378.1| Leucine-rich repeat containing protein, putative isoform 1 [Theobroma cacao] >gi|508718482|gb|EOY10379.1| Leucine-rich repeat containing protein, putative isoform 1 [Theobroma cacao]	7.11707e-21	70	85.5001	98	3.26598
contig3594					3.26042	0.00258596	contig3594	cc-nbs resistance protein	622	gi|508718480|gb|EOY10377.1|Leucine-rich repeat containing protein, putative isoform 1 [Theobroma cacao] >gi|508718481|gb|EOY10378.1| Leucine-rich repeat containing protein, putative isoform 1 [Theobroma cacao] >gi|508718482|gb|EOY10379.1| Leucine-rich repeat containing protein, putative isoform 1 [Theobroma cacao]	3.1772e-27	65	119.398	141	3.26042
contig563	STZ	Related to Cys2/His2-type zinc-finger proteins found in higher plants	AT1g27730	46.85	3.25656	0	contig563	zinc finger protein zat10-like	939	gi|508723853|gb|EOY15750.1|Salt tolerance zinc finger, putative [Theobroma cacao]	9.91719e-74	83	239.195	224	3.25656
contig20364		MATE efflux family protein; antiporter activity, drug transmembrane transporter activity, transporter activity	AT4g23030	70.69	3.25649	0.00537969	contig20364	mate efflux family protein 6-like	530	gi|508777371|gb|EOY24627.1|MATE efflux family protein [Theobroma cacao]	1.04807e-68	94	228.024	122	3.25649
contig17721		Calmodulin-binding family protein	AT2g26190	51.46	3.23936	3.27030219906865e-06	contig17721	calmodulin binding	817	gi|508783149|gb|EOY30405.1|Calmodulin-binding family protein [Theobroma cacao]	2.0847e-63	84	219.55	174	3.23936
contig3642	SCL5	Encodes a scarecrow-like protein (SCL5). Member of GRAS gene family.	AT1g50600	62.53	3.23777	0	contig3642	gras family transcription factor	2157	gi|508720739|gb|EOY12636.1|GRAS family transcription factor isoform 2 [Theobroma cacao]	0	90	769.615	435	3.23777
contig18482	ATGRAS2	Encodes a member of the GRAS family of transcription factors	AT1g07530	58.33	3.23616	3.57762043883002e-10	contig18482	#N/A	#N/A	#N/A	#N/A	#N/A	#N/A	#N/A	3.23616
contig19903	ATMYB73	Member of the R2R3 factor gene family.	AT4g37260	76.92	3.23603	1.10170914685033e-09	contig19903	myb transcription factor	878	gi|327412631|emb|CCA29104.1|putative MYB transcription factor [Rosa rugosa]	3.23389e-66	98	218.779	109	3.23603
contig2536	TCH4	Encodes a cell wall-modifying enzyme, rapidly upregulated in response to environmental stimulis	AT5g57560	76.44	3.22254	1.26886873101607e-13	contig2536	xyloglucan endotransglucosylase hydrolase family protein	1100	gi|508714788|gb|EOY06685.1|Xyloglucan endotransglucosylase/hydrolase family protein [Theobroma cacao]	1.45973e-140	93	375.555	194	3.22254
contig15188	GATL10	Encodes a protein with putative galacturonosyltransferase activity	AT3g28340	69.11	3.2046	0	contig15188	glycosyltransferase cazy family gt8	1264	gi|508711340|gb|EOY03237.1|Galacturonosyltransferase-like 10 [Theobroma cacao]	0	85	557.37	357	3.2046
contig566	STZ	Related to Cys2/His2-type zinc-finger proteins found in higher plants	AT1g27730	64.13	3.20112	5.89909045523327e-05	contig566	#N/A	#N/A	#N/A	#N/A	#N/A	#N/A	#N/A	3.20112
contig720	ATSZF1	Salt-inducible zinc finger 1 (SZF1)	AT3g55980	56.62	3.19421	1.77734818473086e-08	contig720	zinc finger family protein	844	gi|508725864|gb|EOY17761.1|Zinc finger family protein [Theobroma cacao]	9.58033e-72	90	246.128	145	3.19421
contig9217	CYP707A3	Encodes a protein with ABA 8'-hydroxylase activity; involved in ABA catabolism	AT5g45340	79.86	3.19146	0	contig9217	abscisic acid 8 -hydroxylase	1768	gi|508778115|gb|EOY25371.1|Abscisic acid 8'-hydroxylase 1 [Theobroma cacao]	0	96	832.402	434	3.19146
contig23828		Nucleotide-sugar transporter family protein	AT5g42420	52.91	3.18875	4.26443017697665e-06	contig23828	udp-galactose transporter 2-like	594	gi|508707077|gb|EOX98973.1|Nucleotide-sugar transporter family protein isoform 2 [Theobroma cacao]	4.21291e-64	68	208.764	173	3.18875
contig2315	SKS5	SKU5 similar 5 (sks5); oxidoreductase activity, copper ion binding	AT1g76160	79	3.1864	0	contig2315	l-ascorbate oxidase homolog	1971	gi|508705640|gb|EOX97536.1|SKU5 similar 5 [Theobroma cacao]	0	96	986.482	519	3.1864
contig5014	ATERF-5	Encodes a member of the ERF (ethylene response factor) subfamily B-3 of ERF/AP2 transcription factor family (ATERF-5)	AT5g47230	44.14	3.17316	0	contig5014	ap2 erf domain-containing transcription factor	1147	gi|511636241|gb|AGN90957.1|ethylene-responsive transcription factor 11 [Gossypium hirsutum]	0	100	622.854	316	3.17316
contig16606		Heavy metal transport/detoxification superfamily protein; metal ion binding	AT5g48290	51.35	3.17303	9.89407461782896e-05	contig16606	atfp4-like protein	736	gi|508701700|gb|EOX93596.1|Heavy metal transport/detoxification superfamily protein, putative [Theobroma cacao]	4.54393e-39	76	142.51	122	3.17303
contig9318		Protein of unknown function	AT3g23160	39.15	3.15765	0.000157014	contig9318	avr9 cf-9 rapidly elicited protein	1225	gi|508715550|gb|EOY07447.1|Avr9/Cf-9 rapidly elicited protein 137, putative [Theobroma cacao]	1.14732e-122	73	377.096	330	3.15765
contig7418	CYP81D	CYTOCHROME P450; member of CYP81D	AT4g37370	61.18	3.15291	1.13884960364406e-10	contig7418	cytochrome p450-like protein	1763	gi|508712036|gb|EOY03933.1|Cytochrome P450, family 81, subfamily D, polypeptide 8 [Theobroma cacao]	0	86	688.723	474	3.15291
contig24379	PLP2	Encodes a lipid acyl hydrolase with wide substrate specificity that accumulates upon infection by fungal and bacterial pathogens	AT2g26560	67.66	3.15211	0	contig24379	patatin t5	699	gi|508722638|gb|EOY14535.1|Phospholipase A 2A, IIA,PLA2A [Theobroma cacao]	7.2077e-95	95	295.049	192	3.15211
contig21436		Basic helix-loop-helix (bHLH) DNA-binding superfamily protein	AT3g07340	41.01	3.14653	4.49986558503901e-05	contig21436	transcription factor bhlh62-like	694	gi|508701903|gb|EOX93799.1|Basic helix-loop-helix DNA-binding superfamily protein, putative [Theobroma cacao]	8.14684e-53	79	189.504	143	3.14653
contig2607	ATWRKY33	Member of the plant WRKY transcription factor family	AT2g38470	53.33	3.14482	1.00441679956828e-13	contig2607	wrky transcription factor 17	1468	gi|508715152|gb|EOY07049.1|RNI-like superfamily protein [Theobroma cacao]	1.85764e-86	60	298.901	466	3.14482
contig1551		Calmodulin-binding protein	AT5g57580	43.67	3.14121	0	contig1551	protein	2096	gi|508719710|gb|EOY11607.1|Calmodulin-binding protein, putative isoform 1 [Theobroma cacao]	0	78	761.525	589	3.14121
contig13554	J20	DnaJ-like protein (J20); nuclear gene	AT4g13830	30.34	3.1399	0	contig13554	chaperone protein dnaj chloroplastic-like	774	gi|508700277|gb|EOX92173.1|Chaperone protein dnaJ 20, putative [Theobroma cacao]	3.28542e-50	66	173.326	182	3.1399
contig5073		PAR1 protein	AT3g54040	58.29	3.13723	4.5631444600027e-08	contig5073	#N/A	#N/A	#N/A	#N/A	#N/A	#N/A	#N/A	3.13723
contig11992		Alpha/beta-Hydrolases superfamily protein	AT3g19970	61.29	3.13029	1.89117835087217e-10	contig11992	#N/A	#N/A	#N/A	#N/A	#N/A	#N/A	#N/A	3.13029
contig21166		Encodes a member of the DREB subfamily A-4 of ERF/AP2 transcription factor family	AT1g33760	64	3.11011	5.29476229612506e-07	contig21166	ap2 erf domain-containing transcription factor	832	gi|508725195|gb|EOY17092.1|Integrase-type DNA-binding superfamily protein [Theobroma cacao]	8.91015e-78	84	245.743	194	3.11011
contig12553	ACO4	Encodes 1-aminocyclopropane-1-carboxylate oxidase	AT1g05010	71.07	3.10211	0	contig12553	1-aminocyclopropane-1-carboxylate oxidase	1176	gi|73761689|gb|AAZ83344.1|ACC oxidase 3 [Gossypium hirsutum] >gi|375968574|gb|AFB18001.1| ACC oxidase [Gossypium anapoides] >gi|375968576|gb|AFB18002.1| ACC oxidase [Gossypium anapoides]	0	94	568.54	312	3.10211
contig22436		2-oxoglutarate (2OG) and Fe(II)-dependent oxygenase superfamily protein	AT5g05600	72.48	3.08906	9.5428828424146e-10	contig22436	leucoanthocyanidin dioxygenase	614	gi|508715290|gb|EOY07187.1|2-oxoglutarate and Fe(II)-dependent oxygenase superfamily protein [Theobroma cacao]	2.48614e-92	92	285.804	155	3.08906
contig5978	ATCHITIV	Encodes an EP3 chitinase	AT3g54420	77.73	3.07623	1.53477793062422e-14	contig5978	class iv chitinase	1041	gi|508712832|gb|EOY04729.1|Carrot EP3-3 chitinase [Theobroma cacao]	3.80084e-149	93	433.335	248	3.07623
contig1723	APD5	Protein phosphatase 2C family protein; protein serine/threonine phosphatase activity, catalytic activity	AT4g33920	59.61	3.06728	7.56166933131202e-13	contig1723	#N/A	#N/A	#N/A	#N/A	#N/A	#N/A	#N/A	3.06728
contig3643					3.06101	4.43588255558463e-12	contig3643	chitin-inducible gibberellin-responsive protein 1-like	965	gi|508720738|gb|EOY12635.1|GRAS family transcription factor isoform 1 [Theobroma cacao] >gi|508720740|gb|EOY12637.1| GRAS family transcription factor isoform 1 [Theobroma cacao]	1.21809e-85	74	280.411	255	3.06101
contig19613	LYK4	Protein kinase family protein	AT2g23770	52.52	3.06008	0.00457583	contig19613	probable receptor-like protein kinase at1g49730-like	578	gi|508699313|gb|EOX91209.1|Kinase family protein / peptidoglycan-binding LysM domain-containing protein, putative [Theobroma cacao]	2.28659e-74	91	246.514	140	3.06008
contig5559	RAP2.5	Encodes a member of the ERF (ethylene response factor) subfamily B-1 of ERF/AP2 transcription factor family (ATERF-4)	AT3g15210	72.29	3.05276	0	contig5559	ethylene-responsive transcription factor 4	786	gi|55419650|gb|AAV51938.1|AP2/EREBP transcription factor ERF-1 [Gossypium hirsutum]	1.31325e-46	82	164.466	175	3.05276
contig2875	ANAC002	Belongs to a large family of putative transcriptional activators with NAC domain	AT1g01720	59.86	3.04069	0	contig2875	nac domain ipr003441	1808	gi|206584337|gb|ACI15341.1|NAC domain protein NAC1 [Gossypium hirsutum] >gi|206584349|gb|ACI15347.1| NAC domain protein NAC1 [Gossypium hirsutum]	0	97	563.148	276	3.04069
contig18566		Calmodulin-binding protein	AT5g57580	70.88	3.03836	2.04628399694903e-10	contig18566	calmodulin-binding protein	793	gi|508782344|gb|EOY29600.1|Calmodulin-binding protein isoform 2 [Theobroma cacao]	2.67308e-125	94	380.563	206	3.03836
contig923		Heavy metal transport/detoxification superfamily protein	AT5g60800	53.52	3.02428	0	contig923	#N/A	#N/A	#N/A	#N/A	#N/A	#N/A	#N/A	3.02428
contig1552		Calmodulin-binding protein	AT5g57580	42.82	2.99596	0	contig1552	protein	2099	gi|508719710|gb|EOY11607.1|Calmodulin-binding protein, putative isoform 1 [Theobroma cacao]	0	76	736.102	590	2.99596
contig19479	ANX2	Receptor-like kinase required for maintenance of pollen tube growth	AT5g28680	65.32	2.99339	0.0220325	contig19479	receptor-like protein kinase feronia-like	936	gi|508711861|gb|EOY03758.1|Malectin/receptor-like protein kinase family protein, putative [Theobroma cacao]	2.2679e-101	88	326.25	195	2.99339
contig11954	ATMYB78	Member of the R2R3 factor gene family	AT5g49620	47.7	2.98083	0.00137456	contig11954	myb-like transcription factor partial	936	gi|508703469|gb|EOX95365.1|Myb domain protein 2, putative [Theobroma cacao]	8.88125e-116	74	347.821	305	2.98083
contig2314	SKS5	SKU5 similar 5 (sks5); oxidoreductase activity, copper ion binding	AT1g76160	79.42	2.97255	0	contig2314	l-ascorbate oxidase homolog	2143	gi|508705640|gb|EOX97536.1|SKU5 similar 5 [Theobroma cacao]	0	95	1019.22	546	2.97255
contig7892	MAPKKK14	Member of MEKK subfamily	AT2g30040	56.83	2.95815	4.79265697228702e-11	contig7892	mitogen-activated protein kinase kinase kinase 13	1416	gi|508787261|gb|EOY34517.1|Mitogen-activated protein kinase kinase kinase 13, putative [Theobroma cacao]	0	80	639.417	472	2.95815
contig729	CZF1	Domain Zinc finger, CCCH-type	AT2g40140	53.88	2.95215	0	contig729	zinc finger ccch domain-containing protein 29-like	2374	gi|508725864|gb|EOY17761.1|Zinc finger family protein [Theobroma cacao]	0	86	967.607	683	2.95215
contig564	STZ	Related to Cys2/His2-type zinc-finger proteins found in higher plants	AT1g27730	48.12	2.95201	4.46339498962764e-08	contig564	zinc finger protein zat10-like	872	gi|508723853|gb|EOY15750.1|Salt tolerance zinc finger, putative [Theobroma cacao]	1.8473e-79	84	253.062	237	2.95201
contig6085		Protein of unknown function	AT5g55850	51.39	2.94952	2.01036709373181e-10	contig6085	rpm1-interacting protein 4-like	642	gi|508708872|gb|EOY00769.1|Uncharacterized protein TCM_010689 [Theobroma cacao]	6.05167e-35	87	130.183	74	2.94952
contig3008		Protein of unknown function	AT5g11070	34.03	2.94596	0	contig3008	conserved hypothetical protein	866	gi|255548822|ref|XP_002515467.1|conserved hypothetical protein [Ricinus communis] >gi|223545411|gb|EEF46916.1| conserved hypothetical protein [Ricinus communis]	1.08524e-17	53	86.6557	136	2.94596
contig6127	ATCAF1A	Encodes one of the homologs of the yeast CCR4-associated factor 1	AT3g44260	73.74	2.94407	0	contig6127	probable ccr4-associated factor 1 homolog 11-like	905	gi|508786087|gb|EOY33343.1|Polynucleotidyl transferase, ribonuclease H-like superfamily protein [Theobroma cacao]	0	93	512.686	281	2.94407
contig6964		Protein of unknown function	AT4g24110	47.66	2.94359	1.53477793062422e-14	contig6964	nadp-specific glutamate	933	gi|508776652|gb|EOY23908.1|NADP-specific glutamate dehydrogenase, putative [Theobroma cacao]	4.57833e-106	80	321.627	263	2.94359
contig2661		Kunitz family trypsin and protease inhibitor protein; endopeptidase inhibitor activity	AT1g17860	33.33	2.93224	0	contig2661	trypsin inhibitor	898	gi|55139090|gb|AAV41233.1|putative 21 kDa trypsin inhibitor [Theobroma bicolor]	2.00686e-82	74	259.225	225	2.93224
contig6273		Protein of unknown function	AT2g46490	55.84	2.90505	1.26886873101607e-13	contig6273	Uncharacterized protein TCM_038276	739	gi|508784066|gb|EOY31322.1|Uncharacterized protein TCM_038276 [Theobroma cacao]	7.71894e-35	75	131.339	107	2.90505
contig16542		Heavy metal transport/detoxification superfamily protein ; metal ion binding	AT1g01490	57.35	2.8887	1.53477793062422e-14	contig16542	heavy metal transport detoxification superfamily protein isoform 1	555	gi|351726612|ref|NP_001238668.1|uncharacterized protein LOC100306170 [Glycine max] >gi|255627757|gb|ACU14223.1| unknown [Glycine max]	9.6829e-23	86	98.5969	67	2.8887
contig9296	ATWRKY46	member of WRKY Transcription Factor; Group III	AT2g46400	30.99	2.88407	8.66053260852238e-14	contig9296	#N/A	#N/A	#N/A	#N/A	#N/A	#N/A	#N/A	2.88407
contig18104		Protein of unknown function	AT5g38700	44.05	2.88056	3.90686248784454e-13	contig18104	Uncharacterized protein TCM_004768	837	gi|508703321|gb|EOX95217.1|Uncharacterized protein TCM_004768 [Theobroma cacao]	1.15317e-59	75	199.134	190	2.88056
contig9167	ATSDR2	NAD(P)-binding Rossmann-fold superfamily protein; oxidoreductase activity, binding, catalytic activity	AT3g51680	71.15	2.8637	2.21211001647301e-09	contig9167	#N/A	#N/A	#N/A	#N/A	#N/A	#N/A	#N/A	2.8637
contig18432		Protein of unknown function	AT5g11070	32.41	2.85917	1.48375510931657e-06	contig18432	conserved hypothetical protein	529	gi|255548822|ref|XP_002515467.1|conserved hypothetical protein [Ricinus communis] >gi|223545411|gb|EEF46916.1| conserved hypothetical protein [Ricinus communis]	5.79717e-17	60	82.8037	115	2.85917
contig3593		NB-ARC domain-containing disease resistance protein; apoptosis, defense response	AT3g14470	32.6	2.85872	0	contig3593	#N/A	#N/A	#N/A	#N/A	#N/A	#N/A	#N/A	2.85872
contig3773	ATPCR2	PCR2 encodes a membrane protein involved in zinc transport and detoxification.	AT1g14870	51.16	2.85379	1.04644437749524e-07	contig3773	protein plant cadmium resistance 2-like	384	gi|508709170|gb|EOY01067.1|Plant cadmium resistance 2, putative [Theobroma cacao]	3.92307e-19	91	88.1965	45	2.85379
contig13018	ATERF-5	Encodes a member of the ERF (ethylene response factor) subfamily B-3 of ERF/AP2 transcription factor family (ATERF-5)	AT5g47230	43.89	2.84861	4.47408363363908e-11	contig13018	ap2 erf domain-containing transcription factor	858	gi|511636241|gb|AGN90957.1|ethylene-responsive transcription factor 11 [Gossypium hirsutum]	1.30429e-124	80	370.163	253	2.84861
contig12399		Protein of unknown function	AT1g75860	34.78	2.84789	0	contig12399	JHL20J20.12 protein, putative	819	gi|508723188|gb|EOY15085.1|JHL20J20.12 protein, putative [Theobroma cacao]	1.45172e-23	54	106.301	175	2.84789
contig7794		Calmodulin-binding protein	AT2g24300	50.51	2.84493	8.66053260852238e-14	contig7794	calmodulin-binding protein	926	gi|508782343|gb|EOY29599.1|Calmodulin-binding protein isoform 1 [Theobroma cacao]	6.25228e-96	87	307.76	212	2.84493
contig23541					2.84288	0.00236653	contig23541	leucine-rich repeat containing protein	490	gi|508717330|gb|EOY09227.1|Leucine-rich repeat containing protein, putative isoform 1 [Theobroma cacao] >gi|508717331|gb|EOY09228.1| Leucine-rich repeat containing protein, putative isoform 1 [Theobroma cacao]	3.22281e-15	69	77.0258	63	2.84288
contig922		Heavy metal transport/detoxification superfamily protein; metal ion binding	AT5g60800	47.5	2.83545	0	contig922	heavy metal transport detoxification domain-containing protein	1205	gi|508787211|gb|EOY34467.1|Heavy metal transport/detoxification superfamily protein, putative [Theobroma cacao]	1.86349e-50	76	182.956	313	2.83545
contig24140		Basic helix-loop-helix (bHLH) DNA-binding superfamily protein	AT5g57150	48	2.83049	3.38680046143333e-13	contig24140	transcription factor bhlh35-like	780	gi|508784799|gb|EOY32055.1|Basic helix-loop-helix DNA-binding superfamily protein isoform 2 [Theobroma cacao]	1.80779e-68	73	223.016	223	2.83049
contig1389	AT-SYR1	Encodes a syntaxin localized at the plasma membrane (SYR1)	AT3g11820	79.27	2.81781	5.38361912200587e-12	contig1389	syntaxin of plants 121	1636	gi|508716606|gb|EOY08503.1|Syntaxin of plants 121 [Theobroma cacao]	1.63315e-105	98	331.257	187	2.81781
contig718	ANAC002	Belongs to a large family of putative transcriptional activators with NAC domain	AT1g01720	66.98	2.81517	0	contig718	nac domain ipr003441	2019	gi|206584339|gb|ACI15342.1|NAC domain protein NAC2 [Gossypium hirsutum] >gi|206584351|gb|ACI15348.1| NAC domain protein NAC2 [Gossypium hirsutum]	3.54093e-139	96	421.009	224	2.81517
contig22000		Disease resistance family protein / LRR family protein; signal transduction, defense response to fungus, defense response	AT2g34930	39.85	2.8145	1.10065158956787e-05	contig22000	receptor-like protein	1009	gi|508719068|gb|EOY10965.1|Serine-threonine protein kinase, plant-type, putative [Theobroma cacao]	1.33899e-72	74	252.292	271	2.8145
contig3907		Pyridoxal-dependent decarboxylase family protein; diaminopimelate decarboxylase activity	AT3g14390	22.88	2.79189	0	contig3907	ornithine decarboxylase	1454	gi|508719226|gb|EOY11123.1|Lysine/ornithine decarboxylase [Theobroma cacao]	1.47525e-177	83	522.702	351	2.79189
contig10122	ATPP2-A1	Encodes a phloem lectin, similar to phloem lectin in cucumber and celery	AT4g19840	41.76	2.79065	0	contig10122	protein phloem protein 2-like a1-like	693	gi|508718483|gb|EOY10380.1|ATPP2-A2, putative [Theobroma cacao]	5.85038e-93	88	282.337	173	2.79065
contig719	CZF1	Zinc finger, CCCH-type	AT2g40140	62.38	2.78926	0	contig719	zinc finger ccch domain-containing protein 29-like isoform 2	1007	gi|508725864|gb|EOY17761.1|Zinc finger family protein [Theobroma cacao]	0	88	555.829	324	2.78926
contig23743	ATERF-9	Encodes a member of the ERF (ethylene response factor) subfamily B-1 of ERF/AP2 transcription factor family (ATERF-9)	AT5g44210	90.74	2.7813	1.53477793062422e-14	contig23743	ethylene-responsive transcription factor 4-like	979	gi|508780924|gb|EOY28180.1|Erf domain protein 9, putative [Theobroma cacao]	5.30672e-56	83	159.073	125	2.7813
contig5383	ATMYB73	Member of the R2R3 factor gene family.	AT4g37260	77.88	2.77611	0	contig5383	myb transcription factor	967	gi|508722683|gb|EOY14580.1|Myb domain protein 77 [Theobroma cacao]	1.12666e-89	86	280.026	249	2.77611
contig13618		A20/AN1-like zinc finger family protein; DNA binding, zinc ion binding	AT2g27580	51.48	2.77463	2.2928760081063e-11	contig13618	zinc finger a20 and an1 domain-containing stress-associated protein 4-like	856	gi|508786216|gb|EOY33472.1|Zinc finger A20 and AN1 domain-containing stress-associated protein 3, putative [Theobroma cacao]	2.78205e-53	72	181.8	165	2.77463
contig18787	ATPNP-A	Encodes PNP-A (Plant Natriuretic Peptide A). PNPs are a class of systemically mobile molecules distantly related to expansins	AT2g18660	26.67	2.76748	1.7118431977686e-06	contig18787	eg45-like domain containing protein	658	gi|508783695|gb|EOY30951.1|Uncharacterized protein TCM_037991 [Theobroma cacao]	1.41707e-66	85	213.001	142	2.76748
contig10025		Copper transport protein family	AT5g52740	58.62	2.76552	1.57554864168364e-10	contig10025	uncharacterized protein LOC100306170	762	gi|351726612|ref|NP_001238668.1|uncharacterized protein LOC100306170 [Glycine max] >gi|255627757|gb|ACU14223.1| unknown [Glycine max]	2.41459e-19	83	90.8929	60	2.76552
contig4041	ATLEA5	Encodes AtLEA5 (late embryogenesis abundant like protein). Also known as SENESCENCE-ASSOCIATED GENE 21 (SAG21)	AT4g02380	50	2.76254	0	contig4041	indole-3-acetic acid-induced protein	742	gi|508703219|gb|EOX95115.1|Indole-3-acetic acid-induced protein ARG2, putative [Theobroma cacao]	5.74379e-35	79	130.954	97	2.76254
contig7580	ATXTH31	Encodes a xyloglucan endotransglycosylase/hydrolase.	AT3g44990	70.38	2.75982	2.06208779770961e-09	contig7580	probable xyloglucan endotransglucosylase hydrolase protein 32-like	1154	gi|508787228|gb|EOY34484.1|Xyloglucan endotransglucosylase/hydrolase protein 32 isoform 1 [Theobroma cacao]	5.59158e-174	91	501.13	302	2.75982
contig924		Heavy metal transport/detoxification superfamily protein ; metal ion binding	AT5g60800	50.33	2.75623	0	contig924	heavy metal transport detoxification domain-containing protein	896	gi|508787211|gb|EOY34467.1|Heavy metal transport/detoxification superfamily protein, putative [Theobroma cacao]	5.57772e-39	80	125.946	211	2.75623
contig4134	ATNUDT4	Nudix hydrolase homolog 4 (NUDT4); hydrolase activity	AT1g18300	60.78	2.75245	2.81908050955973e-06	contig4134	nudix hydrolase	965	gi|508774167|gb|EOY21423.1|Nudix hydrolase, putative [Theobroma cacao]	1.24165e-39	85	100.908	62	2.75245
contig16093		BTB/POZ domain with WD40/YVTN repeat-like protein; voltage-gated potassium channel activity	AT5g41330	66.15	2.75119	2.99460797367926e-06	contig16093	btb poz domain-containing protein at5g41330-like	1206	gi|508777527|gb|EOY24783.1|BTB/POZ domain with WD40/YVTN repeat-like protein [Theobroma cacao]	5.49798e-141	90	422.165	271	2.75119
contig24202	PLA-I{BETA]2	Encodes a lipase that hydrolyzes phosphatidylcholine, glycolipids as well as triacylglycerols.	AT4g16820	57.89	2.75054	1.22399226971193e-07	contig24202	#N/A	#N/A	#N/A	#N/A	#N/A	#N/A	#N/A	2.75054
contig16334	ATWRKY72	Member of WRKY Transcription Factor; Group II-b; contribute to basal immunity	AT5g15130	44.75	2.74597	1.43400565479266e-05	contig16334	probable wrky transcription factor 72	1011	gi|508711497|gb|EOY03394.1|WRKY DNA-binding protein 72, putative [Theobroma cacao]	3.91277e-62	70	218.394	303	2.74597
contig6872	ATTPS21	Encodes a sesquiterpene synthase involved in generating all of the group A sesquiterpenes found in the Arabidopsis floral volatile blend	AT5g23960	38.26	2.74459	2.06245673460688e-12	contig6872	(+)-delta-cadinene synthase	727	gi|3970689|emb|CAA77191.1|(+)-delta-cadinene synthase [Gossypium arboreum]	1.65067e-116	96	355.91	180	2.74459
contig16078		Late embryogenesis abundant (LEA) hydroxyproline-rich glycoprotein family	AT2g27080	53.46	2.73983	1.53477793062422e-14	contig16078	late embryogenesis abundant hydroxyproline-rich glycoprotein	1140	gi|508787039|gb|EOY34295.1|Late embryogenesis abundant (LEA) hydroxyproline-rich glycoprotein family, putative isoform 1 [Theobroma cacao] >gi|508787040|gb|EOY34296.1| Late embryogenesis abundant (LEA) hydroxyproline-rich glycoprotein family, putative isoform 1 [Theobroma cacao]	1.4034e-136	88	402.134	260	2.73983
contig3507		GRAS family transcription factor	AT3g46600	49.91	2.72792	0	contig3507	gras family transcription factor	2263	gi|508786739|gb|EOY33995.1|GRAS family transcription factor, putative [Theobroma cacao]	0	77	996.497	710	2.72792
contig11235	ATMYB73	Member of the R2R3 factor gene family	AT4g37260	46.84	2.72526	1.09623765025238e-08	contig11235	transcription factor myb44-like	1242	gi|508706462|gb|EOX98358.1|Myb domain protein 73, putative [Theobroma cacao]	4.50329e-104	82	320.087	243	2.72526
contig3557	PAT1	Member of GRAS gene family	AT5g48150	57.06	2.717	0	contig3557	scarecrow-like protein 13-like	2936	gi|508781675|gb|EOY28931.1|SCL domain class transcription factor [Theobroma cacao]	0	91	702.205	429	2.717
contig18077		Protein of unknown function	AT2g18630	33.14	2.71407	0.011383	contig18077	upf0496 protein at2g18630-like	755	gi|357483269|ref|XP_003611921.1|hypothetical protein MTR_5g019430 [Medicago truncatula] >gi|355513256|gb|AES94879.1| hypothetical protein MTR_5g019430 [Medicago truncatula]	3.71717e-25	56	111.309	188	2.71407
contig1722	APD5	Protein phosphatase 2C family protein; protein serine/threonine phosphatase activity, catalytic activity	AT4g33920	75.53	2.69823	1.53477793062422e-14	contig1722	probable protein phosphatase 2c 63-like	1650	gi|508706525|gb|EOX98421.1|Phosphatase 2C family protein [Theobroma cacao]	0	94	715.687	381	2.69823
contig4519		Concanavalin A-like lectin protein kinase family protein	AT3g55550	62.17	2.69607	0	contig4519	l-type lectin-domain containing receptor kinase -like	2296	gi|508726179|gb|EOY18076.1|Concanavalin A-like lectin protein kinase family protein [Theobroma cacao]	0	86	947.192	665	2.69607
contig23410		basic helix-loop-helix (bHLH) DNA-binding superfamily protein	AT3g07340	52.34	2.69439	8.59443189061066e-06	contig23410	transcription factor bhlh62-like	830	gi|508701903|gb|EOX93799.1|Basic helix-loop-helix DNA-binding superfamily protein, putative [Theobroma cacao]	7.44512e-69	66	234.187	217	2.69439
contig11060	ABR1	Encodes a putative transcription factor containing an AP2 domain	AT5g64750	55.86	2.69337	7.42624465574457e-07	contig11060	ap2 erf domain-containing transcription factor	1513	gi|508700450|gb|EOX92346.1|Integrase-type DNA-binding superfamily protein, putative [Theobroma cacao]	4.19336e-64	68	159.073	193	2.69337
contig5585	ATHSPRO2	Ortholog of sugar beet HS1 PRO-1 2 (HSPRO2)	AT2g40000	53.6	2.69036	0	contig5585	nematode resistance hspro2-like	1187	gi|508725966|gb|EOY17863.1|sugar beet HS1 PRO-1 2 [Theobroma cacao]	0	90	602.438	374	2.69036
contig18645	EDF1	Encodes a member of the RAV transcription factor family that contains AP2 and B3 binding domains	AT1g25560	67.28	2.68947	1.03134749837836e-09	contig18645	ap2 domain-containing transcription factor	1281	gi|508710239|gb|EOY02136.1|AP2 domain class transcription factor [Theobroma cacao]	7.57805e-136	87	361.303	224	2.68947
contig2664		Kunitz family trypsin and protease inhibitor protein; endopeptidase inhibitor activity	AT1g17860	34.32	2.68877	4.90290261334928e-13	contig2664	trypsin inhibitor	862	gi|55139090|gb|AAV41233.1|putative 21 kDa trypsin inhibitor [Theobroma bicolor]	3.06435e-71	71	230.335	224	2.68877
contig18462	BETA CA2,	Encodes a beta carbonic anhydrase likely to be localized in the cytoplasm	AT5g14740	48.04	2.68656	0	contig18462	carbonic anhydrase	679	gi|508773455|gb|EOY20711.1|Carbonic anhydrase 2, CA2 isoform 1 [Theobroma cacao]	6.62841e-95	85	290.041	197	2.68656
contig16205		2-oxoglutarate (2OG) and Fe(II)-dependent oxygenase superfamily protein	AT2g36690	54.5	2.67939	0.00554994	contig16205	probable 2-oxoglutarate fe -dependent dioxygenase-like	619	gi|508716132|gb|EOY08029.1|2-oxoglutarate and Fe(II)-dependent oxygenase superfamily protein [Theobroma cacao]	9.4993e-110	87	333.183	200	2.67939
contig3294	NHL3	Encodes a protein whose sequence is similar to tobacco hairpin-induced gene (HIN1) and Arabidopsis non-race specific disease resistance gene (NDR1)	AT5g06320	53.25	2.67232	1.53477793062422e-14	contig3294	syntaxin-24-like	926	gi|508716547|gb|EOY08444.1|Late embryogenesis abundant (LEA) hydroxyproline-rich glycoprotein family, putative [Theobroma cacao]	8.33364e-113	91	337.421	226	2.67232
contig5579	ATGATL1	The PARVUS/GLZ1 gene encodes a putative family 8 glycosyl transferase that contributes to xylan biosynthesis	AT1g19300	79.31	2.66066	0	contig5579	probable galacturonosyltransferase-like 1-like	1568	gi|508722778|gb|EOY14675.1|Nucleotide-diphospho-sugar transferases superfamily protein [Theobroma cacao]	0	95	598.201	333	2.66066
contig7248	ATZAT12	Encodes a zinc finger protein involved in high light and cold acclimation	AT5g59820	53.02	2.65643	5.29074886785225e-06	contig7248	nucleic acid binding	723	gi|508786880|gb|EOY34136.1|C2H2 and C2HC zinc fingers superfamily protein, putative [Theobroma cacao]	3.0504e-80	83	249.595	161	2.65643
contig24822	BANQUO 1	Encodes PRE1 (PACLOBUTRAZOL RESISTANCE1)	AT5g39860	67.95	2.65397	2.26903319960744e-10	contig24822	transcription factor bhlh135-like	725	gi|508710060|gb|EOY01957.1|Basic helix-loop-helix DNA-binding superfamily protein [Theobroma cacao]	2.1826e-35	92	131.724	77	2.65397
contig21694		Protein kinase superfamily protein	AT1g18390	67.72	2.6513	5.44955482639816e-10	contig21694	probable serine threonine-protein kinase at1g18390-like	1329	gi|297734240|emb|CBI15487.3|unnamed protein product [Vitis vinifera]	6.4369e-102	73	265.388	217	2.6513
contig1013	EXO	EXORDIUM (EXO)	AT4g08950	67.95	2.64979	1.53477793062422e-14	contig1013	phosphate-responsive 1 family protein	1167	gi|508724070|gb|EOY15967.1|Phosphate-responsive 1 family protein [Theobroma cacao]	0	92	531.946	321	2.64979
contig9015	ATRBOHD	NADPH/respiratory burst oxidase protein D (RbohD)	AT5g47910	55.81	2.64565	1.56829769528331e-09	contig9015	#N/A	#N/A	#N/A	#N/A	#N/A	#N/A	#N/A	2.64565
contig8179	ATRBOHD	NADPH/respiratory burst oxidase protein D (RbohD)	AT5g47910	80.12	2.63901	1.53477793062422e-14	contig8179	respiratory burst oxidase homolog protein d-like	1250	gi|508722852|gb|EOY14749.1|Respiratory burst oxidase D [Theobroma cacao]	0	95	647.121	336	2.63901
contig3404	ATERF-9	Encodes a member of the ERF (ethylene response factor) subfamily B-1 of ERF/AP2 transcription factor family (ATERF-9)	AT5g44210	47.16	2.6314	0	contig3404	#N/A	#N/A	#N/A	#N/A	#N/A	#N/A	#N/A	2.6314
contig6837		Protein of unknown function	AT5g60680	54.02	2.62934	3.56467522166781e-12	contig6837	uncharacterized loc101217269	674	gi|508787105|gb|EOY34361.1|Uncharacterized protein TCM_042056 [Theobroma cacao]	1.10754e-62	79	204.527	180	2.62934
contig4020	NHL2	Encodes a protein whose sequence is similar to tobacco hairpin-induced gene (HIN1) and Arabidopsis non-race specific disease resistance gene (NDR1)	AT3g11650	50.41	2.62911	0.000119103	contig4020	syntaxin-24-like	405	gi|465111451|gb|AGH25794.1|YLS9 [Gossypium hirsutum]	9.12921e-45	100	156.377	109	2.62911
contig7995		Calcium-dependent lipid-binding (CaLB domain) family protein	AT5g37740	68.45	2.62883	6.32095744887416e-12	contig7995	probable adp-ribosylation factor gtpase-activating protein agd11-like	823	gi|508712063|gb|EOY03960.1|Calcium-dependent lipid-binding (CaLB domain) family protein [Theobroma cacao]	7.19011e-99	93	298.13	165	2.62883
contig8294	ATIQM1	Encodes a calmodulin-binding protein involved in stomatal movement	AT4g33050	66.14	2.61277	3.93300207216877e-12	contig8294	calmodulin-binding protein	936	gi|508782676|gb|EOY29932.1|Calmodulin-binding family protein isoform 1 [Theobroma cacao]	3.72986e-93	80	297.745	219	2.61277
contig995	TET7	Member of TETRASPANIN family	AT4g28050	64.24	2.61238	3.0123591681817e-14	contig995	senescence-associated protein	1543	gi|508784318|gb|EOY31574.1|Tetraspanin8 [Theobroma cacao]	2.79122e-86	91	278.485	170	2.61238
contig2278	ATRDUF2	Encodes an ABA- and drought-induced RING-DUF1117 gene	AT5g59550	51.76	2.61195	1.53477793062422e-14	contig2278	#N/A	#N/A	#N/A	#N/A	#N/A	#N/A	#N/A	2.61195
contig1954	WRKY26	Encodes WRKY DNA-binding protein 26 (WRKY26).	AT5g07100	48.26	2.6081	4.46309655899313e-14	contig1954	probable wrky transcription factor 33-like	1338	gi|508787375|gb|EOY34631.1|WRKY DNA-binding protein 33 isoform 1 [Theobroma cacao]	5.07596e-143	81	433.721	381	2.6081
contig20528					2.60153	1.62532439996466e-08	contig20528	Uncharacterized protein TCM_030210	494	gi|508781419|gb|EOY28675.1|Uncharacterized protein TCM_030210 [Theobroma cacao]	6.58173e-37	86	133.65	112	2.60153
contig18051		Calmodulin-binding family protein	AT2g26190	77.02	2.59089	7.24756671344196e-11	contig18051	calmodulin-binding protein	1606	gi|508782677|gb|EOY29933.1|Calmodulin-binding family protein isoform 2 [Theobroma cacao]	7.58758e-160	75	479.174	356	2.59089
contig717	CZF1	SALT-INDUCIBLE ZINC FINGER 2	AT2g40140	52.39	2.58731	2.07852782604537e-13	contig717	zinc finger ccch domain-containing protein 29-like	2477	gi|508725864|gb|EOY17761.1|Zinc finger family protein [Theobroma cacao]	0	84	1008.44	731	2.58731
contig2448	ATTIP1.3	Encodes AtTIP1;3, functions as water and urea channels in pollen	AT4g01470	82.39	2.5745	0.00704061	contig2448	tonoplast intrinsic	715	gi|292653531|gb|ADE34283.1|aquaporin TIP1;7 [Gossypium hirsutum]	2.21657e-103	98	311.612	176	2.5745
contig21823	ATCHITIV	Encodes an EP3 chitinase that is expressed during somatic embryogenesis in 'nursing' cells surrounding the embryos but not in embryos themselves	AT3g54420	61	2.56892	2.26482844353252e-10	contig21823	class iv chitinase	673	gi|508712830|gb|EOY04727.1|Carrot EP3-3 chitinase [Theobroma cacao]	2.82141e-61	84	186.808	139	2.56892
contig4409	AtWRKY22	AtWRKY22 is a member of WRKY Transcription Factor; Group II-e. It is involved in regulation of dark induced leaf senescence	AT4g01250	65.22	2.56308	1.56843040084616e-11	contig4409	wrky transcription factor 22	1443	gi|508703966|gb|EOX95862.1|WRKY transcription factor 23, putative [Theobroma cacao]	7.44794e-126	76	381.719	336	2.56308
contig4022	ATNHL10	Encodes a protein whose sequence is similar to tobacco hairpin-induced gene (HIN1) and Arabidopsis non-race specific disease resistance gene (NDR1)	AT2g35980	50.83	2.55969	8.81687129411358e-06	contig4022	syntaxin-24-like	454	gi|465111451|gb|AGH25794.1|YLS9 [Gossypium hirsutum]	3.05831e-77	100	240.35	114	2.55969
contig10876	RLK1	Encodes a receptor-like protein kinase.	AT5g60900	48.54	2.55915	5.07014610297719e-05	contig10876	#N/A	#N/A	#N/A	#N/A	#N/A	#N/A	#N/A	2.55915
contig1952	ATWRKY33	Member of the plant WRKY transcription factor family	AT2g38470	56.58	2.5551	3.0123591681817e-14	contig1952	probable wrky transcription factor 33-like	1794	gi|508787375|gb|EOY34631.1|WRKY DNA-binding protein 33 isoform 1 [Theobroma cacao]	0	86	602.438	418	2.5551
contig4918		ChaC-like family protein	AT5g26220	80.22	2.55385	1.54620162342976e-06	contig4918	cation transport regulator-like protein 2-like	1007	gi|508781875|gb|EOY29131.1|ChaC family protein-like [Theobroma cacao]	2.25464e-124	95	371.703	191	2.55385
contig3771		PCR2 encodes a membrane protein involved in zinc transport and detoxification.	AT1g14870	59.21	2.54221	2.61784281121245e-13	contig3771	protein plant cadmium resistance 2-like	926	gi|508709170|gb|EOY01067.1|Plant cadmium resistance 2, putative [Theobroma cacao]	8.47762e-111	90	330.872	195	2.54221
contig13200	ATEXP11	Member of Alpha-Expansin Gene Family	AT1g20190	75.29	2.53768	1.39364892550935e-13	contig13200	alpha-expansin 11	1096	gi|508723209|gb|EOY15106.1|Expansin 11, ALPHA 1.14,EXPA11 [Theobroma cacao]	1.11745e-163	96	472.626	260	2.53768
contig22620		Hs1pro-1 protein	AT3g55840	54.43	2.53098	1.75720939231903e-09	contig22620	nematode resistance hspro2-like	475	gi|508725966|gb|EOY17863.1|sugar beet HS1 PRO-1 2 [Theobroma cacao]	9.23714e-47	90	168.703	92	2.53098
contig7240	ATAUX2-11	Auxin inducible protein similar to transcription factors.	AT5g43700	64.8	2.5263	1.5489203869483e-12	contig7240	auxin-responsive protein	1097	gi|508702685|gb|EOX94581.1|AUX/IAA transcriptional regulator family protein [Theobroma cacao]	9.62575e-93	77	294.664	233	2.5263
contig14819	JRG21	Jasmonate-regulated gene 21 (JRG21)	AT3g55970	55.74	2.52045	1.84149612928823e-05	contig14819	leucoanthocyanidin dioxygenase-like	642	gi|508715290|gb|EOY07187.1|2-oxoglutarate and Fe(II)-dependent oxygenase superfamily protein [Theobroma cacao]	7.44714e-95	85	292.738	182	2.52045
contig3293	NHL3	Encodes a protein whose sequence is similar to tobacco hairpin-induced gene (HIN1) and Arabidopsis non-race specific disease resistance gene (NDR1)	AT5g06320	54.11	2.51867	1.52509730536384e-09	contig3293	syntaxin-24-like	807	gi|508716547|gb|EOY08444.1|Late embryogenesis abundant (LEA) hydroxyproline-rich glycoprotein family, putative [Theobroma cacao]	1.09083e-118	90	350.903	226	2.51867
contig9088	ATGA2OX1	Encodes a gibberellin 2-oxidase that acts on C19 gibberellins	AT1g78440	59.1	2.51598	5.40608376402235e-05	contig9088	gibberellin 2-oxidase	1244	gi|340796357|gb|AEK70417.1|GA2ox1 [Gossypium hirsutum]	0	98	653.284	331	2.51598
contig12497		P-loop containing nucleoside triphosphate hydrolases superfamily protein	AT1g43910	56.45	2.51553	8.4219832775656e-08	contig12497	p-loop containing nucleoside triphosphate hydrolases superfamily protein	1151	gi|508699088|gb|EOX90984.1|P-loop containing nucleoside triphosphate hydrolases superfamily protein isoform 3 [Theobroma cacao]	2.06345e-171	87	496.508	310	2.51553
contig6465		Protein of unknown function	AT2g15760	51.49	2.51019	1.52474667060019e-10	contig6465	calmodulin-binding protein	1253	gi|508706310|gb|EOX98206.1|Uncharacterized protein TCM_007020 [Theobroma cacao]	4.32887e-122	69	371.318	398	2.51019
contig5702	ATPA2	Encodes a peroxidase with diverse roles in the wound response, flower development, and syncytium formation	AT5g06720	60.19	2.50899	2.44982040351843e-12	contig5702	peroxidase	1195	gi|34419961|gb|AAQ67366.1|POD9 precursor [Gossypium hirsutum]	0	99	594.734	322	2.50899
contig9014	ATRBOHD	NADPH/respiratory burst oxidase protein D (RbohD)	AT5g47910	70.9	2.48369	7.4941996361481e-11	contig9014	respiratory burst	1001	gi|508722852|gb|EOY14749.1|Respiratory burst oxidase D [Theobroma cacao]	2.4467e-180	85	536.184	320	2.48369
contig10783		Protein kinase superfamily protein	AT1g11050	70.21	2.4764	7.62549178014298e-05	contig10783	protein	994	gi|508724500|gb|EOY16397.1|Kinase superfamily protein [Theobroma cacao]	3.32858e-160	97	473.396	247	2.4764
contig20923		Cupredoxin superfamily protein	AT4g39830	71.59	2.47231	0.00083922	contig20923	l-ascorbate oxidase-like	915	gi|508700292|gb|EOX92188.1|Cupredoxin superfamily protein isoform 2 [Theobroma cacao]	6.18006e-150	88	440.654	263	2.47231
contig2968		member of Calcium Dependent Protein Kinase	AT5g66210	51.94	2.47202	0.0070995	contig2968	calcium-dependent protein kinase	671	gi|508698955|gb|EOX90851.1|Calcium dependent protein kinase 16 [Theobroma cacao]	2.44406e-35	62	140.969	129	2.47202
contig24011	GNR1	Encodes the cytosolic minor isoform of nitrate reductase (NR)	AT1g77760	78.9	2.46921	4.07569051741101e-06	contig24011	nitrate reductase	718	gi|508724278|gb|EOY16175.1|Nitrate reductase 2 [Theobroma cacao]	9.57771e-148	93	446.047	238	2.46921
contig3005	ATBCB	Al-stress-induced gene	AT5g20230	47.47	2.46285	2.29176063648248e-10	contig3005	blue copper protein	914	gi|319433445|gb|ADV57640.1|copper binding protein 5 [Gossypium hirsutum]	1.28267e-76	86	243.817	227	2.46285
contig3003	ATBCB	Al-stress-induced gene	AT5g20230	38.89	2.45586	3.38680046143333e-13	contig3003	#N/A	#N/A	#N/A	#N/A	#N/A	#N/A	#N/A	2.45586
contig22132	ATRLP13	receptor like protein 13 (RLP13)	AT1g74170	35.08	2.45096	0.0152085	contig22132	#N/A	#N/A	#N/A	#N/A	#N/A	#N/A	#N/A	2.45096
contig13091		copia-like retrotransposon family	AT4g16870	27.72	2.4499	9.89198037036884e-07	contig13091	retrotransposon like protein	1270	gi|147765953|emb|CAN67819.1|hypothetical protein VITISV_041315 [Vitis vinifera]	7.77429e-25	46	117.087	304	2.4499
contig4025	NTL9	Encodes a calmodulin-binding NAC protein (CBNAC)	AT4g35580	72.48	2.44595	3.87976777100843e-08	contig4025	nac domain-containing protein	984	gi|508776479|gb|EOY23735.1|NAC domain class transcription factor, putative isoform 2 [Theobroma cacao]	1.4999e-77	93	256.914	149	2.44595
contig4254	ATWRKY40	Pathogen-induced transcription factor	AT1g80840	52.76	2.44558	6.94715156272822e-13	contig4254	probable wrky transcription factor 40-like	1154	gi|508778796|gb|EOY26052.1|WRKY DNA-binding protein 40, putative isoform 1 [Theobroma cacao]	1.40787e-147	86	432.18	308	2.44558
contig7719	PPSPASE1	Encodes PPsPase1, a pyrophosphate-specific phosphatase	AT1g73010	66.25	2.4403	0.0049281	contig7719	inorganic pyrophosphatase 2	854	gi|508779836|gb|EOY27092.1|Inorganic pyrophosphatase 2 [Theobroma cacao]	4.9909e-92	88	275.018	165	2.4403
contig1014	EXO	EXORDIUM (EXO)	AT4g08950	69.3	2.43852	4.55515306260404e-13	contig1014	phosphate-responsive 1 family protein	1195	gi|508724070|gb|EOY15967.1|Phosphate-responsive 1 family protein [Theobroma cacao]	0	97	556.984	319	2.43852
contig3772					2.42873	4.47320713372224e-12	contig3772	protein plant cadmium resistance 2-like	879	gi|508709170|gb|EOY01067.1|Plant cadmium resistance 2, putative [Theobroma cacao]	1.55121e-110	89	329.717	195	2.42873
contig1953	ATWRKY33	Member of the plant WRKY transcription factor family	AT2g38470	44.67	2.42636	2.45606573427175e-11	contig1953	probable wrky transcription factor 33-like	820	gi|508787376|gb|EOY34632.1|WRKY DNA-binding protein 33 isoform 2 [Theobroma cacao]	5.7606e-49	77	179.489	151	2.42636
contig19517	ATCSLG1,	encodes a protein similar to cellulose synthase	AT4g24010	31.19	2.41491	0.0018973	contig19517	cellulose synthase-like protein g2-like	834	gi|508714055|gb|EOY05952.1|Cellulose synthase like G2, putative [Theobroma cacao]	5.31953e-99	89	317.39	218	2.41491
contig1388	AT-SYR1	Encodes a syntaxin localized at the plasma membrane (SYR1, Syntaxin Related Protein 1, also known as SYP121, PENETRATION1/PEN1)	AT3g11820	79.29	2.4149	2.02288502586626e-12	contig1388	syntaxin-121-like	1423	gi|508716606|gb|EOY08503.1|Syntaxin of plants 121 [Theobroma cacao]	0	99	535.413	304	2.4149
contig569	STZ	Related to Cys2/His2-type zinc-finger proteins found in higher plants	AT1g27730	46.67	2.41381	9.59875697444564e-12	contig569	zinc finger protein zat10-like	838	gi|508723853|gb|EOY15750.1|Salt tolerance zinc finger, putative [Theobroma cacao]	3.75029e-82	73	259.61	267	2.41381
contig17460		2-oxoglutarate (2OG) and Fe(II)-dependent oxygenase superfamily protein	AT2g36690	36.69	2.41219	0.00755349	contig17460	#N/A	#N/A	#N/A	#N/A	#N/A	#N/A	#N/A	2.41219
contig4842	ATRDUF2	Encodes an ABA- and drought-induced RING-DUF1117 gene	AT5g59550	44.48	2.41068	8.61007658976839e-06	contig4842	e3 ubiquitin-protein ligase ring1-like	875	gi|508726161|gb|EOY18058.1|RING-H2 finger C2A, putative [Theobroma cacao]	5.96123e-82	76	263.848	245	2.41068
contig4021	NHL2	Encodes a protein whose sequence is similar to tobacco hairpin-induced gene (HIN1) and Arabidopsis non-race specific disease resistance gene (NDR1)	AT3g11650	48.62	2.405	0.00234028	contig4021	syntaxin-24-like	365	gi|465111451|gb|AGH25794.1|YLS9 [Gossypium hirsutum]	1.9891e-36	100	134.035	99	2.405
contig16396	ATBAM3	Encodes a beta-amylase targeted to the chloroplast	AT4g17090	74.43	2.39422	0.000379476	contig16396	beta-amylase chloroplastic-like	813	gi|508776874|gb|EOY24130.1|Chloroplast beta-amylase isoform 1 [Theobroma cacao] >gi|508776875|gb|EOY24131.1| Chloroplast beta-amylase isoform 1 [Theobroma cacao] >gi|508776878|gb|EOY24134.1| Chloroplast beta-amylase isoform 1 [Theobroma cacao]	6.31568e-132	92	397.127	216	2.39422
contig11261	ATSDR2	NAD(P)-binding Rossmann-fold superfamily protein	AT3g51680	50.95	2.39109	3.09925516050245e-11	contig11261	short chain alcohol	987	gi|508716510|gb|EOY08407.1|Short chain alcohol dehydrogenase, putative [Theobroma cacao]	4.74485e-152	87	440.269	271	2.39109
contig3055	ATSRC2	SRC2 specifically binds the peptide PIEPPPHH	AT1g09070	50	2.38302	6.48559507985384e-12	contig3055	soybean gene regulated by cold-	1030	gi|508719578|gb|EOY11475.1|Soybean gene regulated by cold-2, putative [Theobroma cacao]	6.80896e-67	79	223.402	169	2.38302
contig728		Salt-inducible zinc finger 1 (SZF1)	AT3g55980	50	2.37964	0.00648436	contig728	zinc finger ccch domain-containing protein 29-like	697	gi|508725864|gb|EOY17761.1|Zinc finger family protein [Theobroma cacao]	5.30496e-37	79	147.517	104	2.37964
contig21449		NAD(P)-binding Rossmann-fold superfamily protein	AT4g11410	68.72	2.37665	3.80094634147081e-06	contig21449	#N/A	#N/A	#N/A	#N/A	#N/A	#N/A	#N/A	2.37665
contig4026	CBNAC	Encodes a calmodulin-binding NAC protein (CBNAC)	AT4g35580	59.24	2.37335	4.87321507933394e-12	contig4026	nac domain-containing protein	2033	gi|508776478|gb|EOY23734.1|NAC domain class transcription factor, putative isoform 1 [Theobroma cacao]	6.05015e-137	84	401.749	266	2.37335
contig4042	ATLEA5	Encodes AtLEA5 (late embryogenesis abundant like protein). Also known as SENESCENCE-ASSOCIATED GENE 21 (SAG21)	AT4g02380	48.15	2.37233	2.58210227436838e-09	contig4042	indole-3-acetic acid-induced protein	797	gi|508703219|gb|EOX95115.1|Indole-3-acetic acid-induced protein ARG2, putative [Theobroma cacao]	3.67171e-33	77	126.716	99	2.37233
contig18984	ATRNS1	Member of the ribonuclease T2 family, responds to inorganic phosphate starvation, and inhibits production of anthocyanin	AT2g02990	27.67	2.37222	4.59808358055369e-10	contig18984	ribonuclease	986	gi|508728547|gb|EOY20444.1|Ribonuclease 2, putative [Theobroma cacao]	2.6186e-52	57	183.341	218	2.37222
contig12807	ATEXP6	Encodes an expansin	AT2g28950	83.33	2.36233	3.14753498237005e-12	contig12807	expansin alpha	1274	gi|508715617|gb|EOY07514.1|Expansin A4, ALPHA 1.6,EXPA4 [Theobroma cacao]	2.82388e-174	96	499.975	260	2.36233
contig7573	GRX480	Encodes GRX480, a member of the glutaredoxin family that regulates protein redox state	AT1g28480	61.11	2.35368	2.9693254657791e-12	contig7573	glutaredoxin	787	gi|508707645|gb|EOX99541.1|Glutaredoxin, putative [Theobroma cacao]	1.28551e-71	82	227.639	147	2.35368
contig452	UBQ10	One of five polyubiquitin genes in A. thaliana	AT4g05320	93.1	2.35086	2.49438599975856e-11	contig452	polyubiquitin 10	1672	gi|474093556|gb|EMS54972.1|Polyubiquitin-A [Triticum urartu]	0	95	426.017	232	2.35086
contig24300		Leucine-rich repeat protein kinase family protein	AT3g47580	47.79	2.34852	0.0212751	contig24300	serine-threonine protein plant-	888	gi|508712395|gb|EOY04292.1|Serine-threonine protein kinase, plant-type, putative [Theobroma cacao]	2.87388e-76	75	260.766	230	2.34852
contig13196		FAD-binding Berberine family protein; electron carrier activity, oxidoreductase activity	AT1g26380	53.82	2.34374	7.61554272352712e-11	contig13196	#N/A	#N/A	#N/A	#N/A	#N/A	#N/A	#N/A	2.34374
contig996	TET7	Member of TETRASPANIN family	AT4g28050	67.18	2.34174	3.94954586087664e-12	contig996	senescence-associated protein	1279	gi|508784318|gb|EOY31574.1|Tetraspanin8 [Theobroma cacao]	1.69897e-133	92	396.356	272	2.34174
contig20163		Disease resistance protein (TIR-NBS-LRR class), putative	AT5g17680	46.91	2.34134	0.0148557	contig20163	nbs-lrr resistance partial	721	gi|507308868|gb|AGM46249.1|NBS-LRR resistance protein-like protein, partial [Gossypium hirsutum]	1.51035e-51	88	176.022	121	2.34134
contig13244	ATLEA5	Encodes AtLEA5 (late embryogenesis abundant like protein). Also known as SENESCENCE-ASSOCIATED GENE 21 (SAG21)	AT4g02380	48.98	2.34016	7.05853737483326e-12	contig13244	indole-3-acetic acid-induced protein	843	gi|508703219|gb|EOX95115.1|Indole-3-acetic acid-induced protein ARG2, putative [Theobroma cacao]	2.56012e-36	80	135.576	100	2.34016
contig14282		C2H2-type zinc finger family protein	AT2g28710	53.08	2.33914	2.17861060813777e-07	contig14282	nucleic acid binding	733	gi|508786880|gb|EOY34136.1|C2H2 and C2HC zinc fingers superfamily protein, putative [Theobroma cacao]	1.25946e-55	69	186.422	174	2.33914
contig3170	EXS	EXS (ERD1/XPR1/SYG1) family protein	AT1g14040	67.87	2.33459	4.37441803912817e-12	contig3170	phosphate transporter pho1 homolog 3-like	2465	gi|508709945|gb|EOY01842.1|EXS (ERD1/XPR1/SYG1) family protein [Theobroma cacao]	0	92	1109.75	757	2.33459
contig3006	SAG14	Al-stress-induced gene	AT5g20230	48.48	2.33152	4.79132461028011e-12	contig3006	blue copper	890	gi|319433445|gb|ADV57640.1|copper binding protein 5 [Gossypium hirsutum]	3.4322e-85	100	265.388	200	2.33152
contig12862					2.32598	0.000112024	contig12862	protein	641	gi|508776582|gb|EOY23838.1|Uncharacterized protein TCM_015608 [Theobroma cacao]	1.27949e-26	83	107.842	79	2.32598
contig1720	APD5	Protein phosphatase 2C family protein	AT4g33920	72	2.32272	4.51235395260819e-07	contig1720	phosphatase 2c family protein	869	gi|508706525|gb|EOX98421.1|Phosphatase 2C family protein [Theobroma cacao]	2.74541e-98	90	305.064	176	2.32272
contig14175		O-fucosyltransferase family protein	AT3g54100	43.62	2.32094	7.18413628589234e-06	contig14175	duf246 domain-containing protein at1g04910-like	1033	gi|508715424|gb|EOY07321.1|O-fucosyltransferase family protein isoform 1 [Theobroma cacao]	1.6821e-104	80	331.643	246	2.32094
contig8776		ARM repeat superfamily protein; ubiquitin-protein ligase activity, binding	AT5g37490	49.29	2.31343	2.24355452894306e-07	contig8776	u-box domain-containing protein 21-like	1451	gi|224069206|ref|XP_002302926.1|predicted protein [Populus trichocarpa] >gi|222844652|gb|EEE82199.1| predicted protein [Populus trichocarpa]	4.11803e-137	75	381.719	308	2.31343
contig2663		Kunitz family trypsin and protease inhibitor protein; endopeptidase inhibitor activity	AT1g17860	32.64	2.30675	2.30639606178961e-11	contig2663	trypsin inhibitor	1376	gi|508773995|gb|EOY21251.1|21 kDa seed protein [Theobroma cacao]	7.28519e-81	73	260.766	223	2.30675
contig13638		Unknown protein	AT4g24110	44.66	2.30485	5.86470890525351e-11	contig13638	nadp-specific glutamate	1006	gi|508776652|gb|EOY23908.1|NADP-specific glutamate dehydrogenase, putative [Theobroma cacao]	1.5067e-96	79	298.13	262	2.30485
contig14945		Protein kinase superfamily protein	AT1g66930	26.01	2.30412	2.32218156059352e-08	contig14945	probable receptor-like protein kinase at5g39020-like	1342	gi|508709372|gb|EOY01269.1|Kinase-like protein [Theobroma cacao]	9.21877e-94	62	298.516	329	2.30412
contig7058		Protein phosphatase 2C family protein	AT3g15260	69.2	2.30216	3.36891627973581e-06	contig7058	protein phosphatase	1168	gi|508707579|gb|EOX99475.1|Phosphatase 2C family protein isoform 2 [Theobroma cacao]	1.43004e-180	93	515.383	282	2.30216
contig2077		Encodes a member of the ERF (ethylene response factor) subfamily B-2 of ERF/AP2 transcription factor family (RAP2.2)	AT3g14230	57.6	2.3011	9.70861451838284e-10	contig2077	ap2 erf domain-containing transcription factor	1178	gi|508703267|gb|EOX95163.1|Integrase-type DNA-binding superfamily protein, putative [Theobroma cacao]	1.20483e-79	71	254.988	263	2.3011
contig2428		Calcium-binding EF-hand family protein	AT1g18210	60.12	2.29183	8.00732173753885e-11	contig2428	calcium-binding protein cml27	755	gi|508774036|gb|EOY21292.1|Calcium-binding EF-hand family protein [Theobroma cacao]	1.61361e-68	85	219.935	164	2.29183
contig16076		Exostosin family protein	AT1g68470	64.02	2.2914	2.73184201780684e-06	contig16076	exostosin family protein	1147	gi|508705084|gb|EOX96980.1|Exostosin family protein [Theobroma cacao]	0	79	533.872	360	2.2914
contig7249		C2H2-type zinc finger family protein	AT3g46070	49.38	2.2899	0.002181	contig7249	nucleic acid binding	763	gi|508786880|gb|EOY34136.1|C2H2 and C2HC zinc fingers superfamily protein, putative [Theobroma cacao]	6.94144e-79	83	246.514	161	2.2899
contig15035	RLK1	Encodes a receptor-like protein kinase	AT5g60900	57.29	2.27838	8.91957084934504e-06	contig15035	protein	1065	gi|508785234|gb|EOY32490.1|Receptor protein kinase 1 [Theobroma cacao]	8.42836e-164	87	489.96	295	2.27838
contig313	ATWRKY40	Pathogen-induced transcription factor	AT1g80840	45.81	2.27446	1.59891623026382e-11	contig313	transcription factor wrky1	1394	gi|41057633|gb|AAR98818.1|transcription factor WRKY1 [Gossypium arboreum]	0	100	549.666	313	2.27446
contig6084		Unknown protein	AT5g55850	83.78	2.27434	2.97890811006794e-06	contig6084	rpm1-interacting protein 4-like	688	gi|508708872|gb|EOY00769.1|Uncharacterized protein TCM_010689 [Theobroma cacao]	6.79757e-34	85	127.872	74	2.27434
contig10852	ATL6	Encodes a putative RING-H2 zinc finger protein ATL6 (ATL6).	AT3g05200	46.04	2.26833	1.62992576900611e-10	contig10852	#N/A	#N/A	#N/A	#N/A	#N/A	#N/A	#N/A	2.26833
contig18329		Member of MEKK subfamily	AT5g67080	51.76	2.26825	5.17744663998371e-05	contig18329	mitogen-activated protein kinase kinase kinase	1322	gi|508699542|gb|EOX91438.1|Mitogen-activated protein kinase kinase kinase 19, putative [Theobroma cacao]	0	84	536.184	365	2.26825
contig3403	ATERF-9	Encodes a member of the ERF (ethylene response factor) subfamily B-1 of ERF/AP2 transcription factor family (ATERF-9)	AT5g44210	49.51	2.26496	2.16279246764181e-11	contig3403	ethylene-responsive transcription factor	989	gi|59800347|gb|AAX07461.1|ethylene-responsive element binding protein ERF4 [Gossypium hirsutum]	1.10293e-110	94	332.798	207	2.26496
contig3807	ATWRKY70	Member of WRKY Transcription Factor; Group III	AT3g56400	37.27	2.26308	5.24201769462223e-11	contig3807	wrky transcription	1193	gi|508728280|gb|EOY20177.1|WRKY DNA-binding protein 70, putative isoform 1 [Theobroma cacao]	1.48515e-95	78	299.286	261	2.26308
contig2881		Eukaryotic aspartyl protease family protein; aspartic-type endopeptidase activity	AT1g77480	59.83	2.26175	0.00222432	contig2881	aspartic proteinase asp1-like	1263	gi|508724447|gb|EOY16344.1|Eukaryotic aspartyl protease family protein isoform 1 [Theobroma cacao]	2.19942e-115	87	193.356	116	2.26175
contig5070		PAR1 protein	AT3g54040	66.67	2.2607	0.00531737	contig5070	par1 protein	417	gi|508715437|gb|EOY07334.1|PAR1 protein [Theobroma cacao]	3.57488e-29	90	114.775	71	2.2607
contig14400	ANAC083	Encodes a NAC domain transcription factor that interacts with VND7 and negatively regulates xylem vessel formation	AT5g13180	40.79	2.26032	1.92653534804078e-07	contig14400	nac domain ipr003441	922	gi|508710985|gb|EOY02882.1|NAC domain containing protein 83, putative [Theobroma cacao]	7.91673e-67	72	220.32	226	2.26032
contig4024	ATNHL10	Encodes a protein whose sequence is similar to tobacco hairpin-induced gene (HIN1) and Arabidopsis non-race specific disease resistance gene (NDR1)	AT2g35980	55.22	2.25923	1.05774013129413e-09	contig4024	syntaxin-24-like	954	gi|465111451|gb|AGH25794.1|YLS9 [Gossypium hirsutum]	5.54559e-135	100	394.045	222	2.25923
contig11909		encodes a member of the ERF (ethylene response factor) subfamily B-4 of ERF/AP2 transcription factor family	AT5g61890	44.07	2.25659	0.00368831	contig11909	ethylene-responsive transcription factor erf109-like	927	gi|508699504|gb|EOX91400.1|AP2/ERF domain-containing transcription factor-like protein [Theobroma cacao]	1.45054e-29	51	122.094	215	2.25659
contig4960	ATJAZ1	JAZ1 is a nuclear-localized protein involved in jasmonate signaling	AT1g19180	42.29	2.25605	5.00741632394292e-11	contig4960	#N/A	#N/A	#N/A	#N/A	#N/A	#N/A	#N/A	2.25605
contig5140		Terpenoid cyclases/Protein prenyltransferases superfamily protein	AT3g25810	50.91	2.25404	0.0107853	contig5140	#N/A	948	gi|255585316|ref|XP_002533356.1|(R)-limonene synthase [Ricinus communis] >gi|223526808|gb|EEF29029.1| (R)-limonene synthase [Ricinus communis]	3.27276e-84	73	265.774	228	2.25404
contig8534	DMR6	Encodes a putative 2OG-Fe(II) oxygenase that is defense-associated but required for susceptibility to downy mildew	AT5g24530	69.23	2.25245	1.5269227539848e-06	contig8534	flavanone 3-dioxygenase-like	875	gi|508776459|gb|EOY23715.1|2-oxoglutarate (2OG) and Fe(II)-dependent oxygenase superfamily protein [Theobroma cacao]	3.22784e-129	91	382.874	221	2.25245
contig16889		Encodes AP2C1. Belongs to the clade B of the PP2C-superfamily. Acts as a MAPK phosphatase that negatively regulates MPK4 and MPK6.	AT2g30020	69.77	2.24719	6.3826564915017e-07	contig16889	probable protein phosphatase 2c 25-like	902	gi|508787257|gb|EOY34513.1|Phosphatase 2C family protein isoform 1 [Theobroma cacao]	3.0221e-120	91	362.459	214	2.24719
contig7174		VQ motif-containing protein	AT3g56880	33.88	2.24527	4.23206339537847e-11	contig7174	vq motif-containing protein	918	gi|508716818|gb|EOY08715.1|Calmodulin-binding protein of 25 kDa, putative [Theobroma cacao]	2.09497e-41	54	154.066	244	2.24527
contig11341	PGSIP8	Nucleotide-diphospho-sugar transferases superfamily protein	AT4g16600	54.36	2.24378	2.8167557452545e-05	contig11341	glucuronosyltransferase pgsip8-like	835	gi|508777087|gb|EOY24343.1|Nucleotide-diphospho-sugar transferases superfamily protein [Theobroma cacao]	6.0331e-132	93	394.045	220	2.24378
contig12017	ATCRR3	CRINKLY4 related 3 (CCR3); kinase activity	AT3g55950	67.64	2.24068	3.33302578164489e-07	contig12017	serine threonine-protein kinase-like protein ccr3-like	1776	gi|508725877|gb|EOY17774.1|CRINKLY4 related 3, putative [Theobroma cacao]	0	85	553.518	383	2.24068
contig4745	ATMC1	Encodes a type I metacaspase	AT1g02170	66.3	2.23831	1.01989318842162e-09	contig4745	protein	1259	gi|508775455|gb|EOY22711.1|Metacaspase 1 isoform 1 [Theobroma cacao]	1.40675e-179	83	516.924	358	2.23831
contig3808	ATWRKY70	member of WRKY Transcription Factor; Group III	AT3g56400	34.52	2.23591	3.54998511396895e-06	contig3808	#N/A	#N/A	#N/A	#N/A	#N/A	#N/A	#N/A	2.23591
contig13525		RmlC-like cupins superfamily protein	AT1g07750	35.1	2.23285	3.88521325737433e-11	contig13525	11s globulin seed storage protein 2-like	1190	gi|225447983|ref|XP_002269464.1|PREDICTED: 11S globulin seed storage protein 2 [Vitis vinifera]	3.93438e-110	67	338.961	360	2.23285
contig3418		Zinc-binding dehydrogenase family protein	AT3g03080	63.92	2.23252	1.72699781842256e-10	contig3418	zinc-binding dehydrogenase family protein isoform 1	1037	gi|508712650|gb|EOY04547.1|Zinc-binding dehydrogenase family protein isoform 1 [Theobroma cacao]	4.59877e-131	87	312.768	198	2.23252
contig7720	ATPPSPASE1	Encodes PPsPase1, a pyrophosphate-specific phosphatase	AT1g73010	60.99	2.22602	0.00127723	contig7720	inorganic pyrophosphatase 2	1235	gi|508779836|gb|EOY27092.1|Inorganic pyrophosphatase 2 [Theobroma cacao]	5.93222e-156	88	453.366	282	2.22602
contig2076	ATEBP	Encodes a member of the ERF (ethylene response factor) subfamily B-2 of the plant specific ERF/AP2 transcription factor family (RAP2.3)	AT3g16770	48.21	2.22601	5.79122872488872e-11	contig2076	ap2 erf domain-containing transcription factor	1209	gi|508703267|gb|EOX95163.1|Integrase-type DNA-binding superfamily protein, putative [Theobroma cacao]	4.24769e-119	76	360.533	325	2.22601
contig10697		Curculin-like (mannose-binding) lectin family protein	AT1g78830	65.17	2.22313	1.12447237900976e-10	contig10697	#N/A	#N/A	#N/A	#N/A	#N/A	#N/A	#N/A	2.22313
contig994		Member of TETRASPANIN family	AT4g28050	65.64	2.22266	4.73283175102975e-11	contig994	senescence-associated protein	1512	gi|508784318|gb|EOY31574.1|Tetraspanin8 [Theobroma cacao]	2.79708e-129	91	388.652	272	2.22266
contig10541		Basic helix-loop-helix (bHLH) DNA-binding superfamily protein	AT1g10120	70.41	2.21956	9.34996779453853e-11	contig10541	bhlh transcription factor	1427	gi|508775345|gb|EOY22601.1|Basic helix-loop-helix DNA-binding superfamily protein, putative isoform 1 [Theobroma cacao] >gi|508775346|gb|EOY22602.1| Basic helix-loop-helix DNA-binding superfamily protein, putative isoform 1 [Theobroma cacao]	3.73109e-72	60	243.047	347	2.21956
contig5829		Basic helix-loop-helix (bHLH) DNA-binding superfamily protein	AT4g20970	38.85	2.21837	0.000828467	contig5829	#N/A	#N/A	#N/A	#N/A	#N/A	#N/A	#N/A	2.21837
contig12627		Unknown protein	AT1g73800	59.5	2.21623	2.16574505716236e-08	contig12627	calmodulin binding	893	gi|508773813|gb|EOY21069.1|Calmodulin binding protein-like, putative [Theobroma cacao]	7.39575e-137	89	407.142	246	2.21623
contig14909	ATMKK9	Member of MAP Kinase Kinase family. Autophosphorylates and also phosphorylates MPK3 and MPK6	AT1g73500	63.9	2.21504	1.584870674785e-10	contig14909	mitogen-activated protein kinase kinase 4-like	1182	gi|321375779|gb|ADW82099.1|mitogen-activated protein kinase kinase [Gossypium hirsutum]	0	99	618.616	323	2.21504
contig6750	RAP2.5	Encodes a member of the ERF (ethylene response factor) subfamily B-1 of ERF/AP2 transcription factor family (ATERF-4)	AT3g15210	52.26	2.21417	1.09859031453532e-10	contig6750	ethylene-responsive transcription factor 4-like	825	gi|55419650|gb|AAV51938.1|AP2/EREBP transcription factor ERF-1 [Gossypium hirsutum]	1.50888e-71	98	229.18	176	2.21417
contig5615	EVR	Encodes a putative leucine rich repeat transmembrane protein that is expressed in response to Pseudomonas syringae	AT2g31880	67.98	2.20624	7.44886267044828e-09	contig5615	leucine-rich repeat receptor-like serine threonine tyrosine-protein kinase sobir1-like	1894	gi|508775045|gb|EOY22301.1|Leucine-rich repeat protein kinase family protein [Theobroma cacao]	0	90	947.962	562	2.20624
contig24973		Protein of unknown function	AT5g65650	55.78	2.20616	1.66852552279493e-07	contig24973	#N/A	#N/A	#N/A	#N/A	#N/A	#N/A	#N/A	2.20616
contig12685		Wound-responsive family protein	AT4g10270	66.67	2.20603	9.5608026447817e-06	contig12685	wound-responsive family protein	612	gi|508707406|gb|EOX99302.1|Wound-responsive family protein [Theobroma cacao]	4.93072e-38	85	137.502	89	2.20603
contig14607	SP1L2	SPIRAL1-LIKE2 belongs to a six-member gene family in Arabidopsis	AT1g69230	46.43	2.20488	0.00773785	contig14607	protein spiral1-like 5-like	682	gi|508777579|gb|EOY24835.1|Uncharacterized protein TCM_016326 [Theobroma cacao]	4.93258e-38	86	138.658	84	2.20488
contig3652		Encodes AP2C1. Belongs to the clade B of the PP2C-superfamily. Acts as a MAPK phosphatase that negatively regulates MPK4 and MPK6	AT2g30020	63.28	2.2034	1.31672158046857e-09	contig3652	probable protein phosphatase 2c 25-like	1692	gi|508787257|gb|EOY34513.1|Phosphatase 2C family protein isoform 1 [Theobroma cacao]	0	87	541.962	377	2.2034
contig11388		ATPase E1-E2 type family protein / haloacid dehalogenase-like hydrolase family protein	AT3g63380	75.24	2.20035	7.23832096074294e-11	contig11388	autoinhibited calcium atpase	1586	gi|508702728|gb|EOX94624.1|ATPase E1-E2 type family protein / haloacid dehalogenase-like hydrolase family protein [Theobroma cacao]	0	92	773.081	434	2.20035
contig22670					2.19639	1.84772279500556e-05	contig22670	Uncharacterized protein TCM_002034	1347	gi|508701306|gb|EOX93202.1|Uncharacterized protein TCM_002034 [Theobroma cacao]	2.3446e-17	62	90.1225	236	2.19639
contig5801		Kunitz family trypsin and protease inhibitor protein	AT1g17860	32.81	2.19569	1.24783438119797e-10	contig5801	#N/A	#N/A	#N/A	#N/A	#N/A	#N/A	#N/A	2.19569
contig21935	TINY2	Encodes a member of the DREB subfamily A-4 of ERF/AP2 transcription factor family	AT5g11590	67.98	2.19318	0.00247251	contig21935	dehydration-responsive element-binding protein 3-like	866	gi|508783433|gb|EOY30689.1|Integrase-type DNA-binding superfamily protein [Theobroma cacao]	1.0602e-83	88	263.462	193	2.19318
contig24457	DLAH	Encodes a mitochondria-localized class III phospholipase A1 that plays a role in seed viability	AT1g30370	63.79	2.19164	0.000541095	contig24457	phospholipase a1- chloroplastic-like	1048	gi|508780318|gb|EOY27574.1|Alpha/beta-Hydrolases superfamily protein [Theobroma cacao]	3.51286e-171	81	498.819	322	2.19164
contig4959	ATJAZ1	JAZ1 is a nuclear-localized protein involved in jasmonate signaling	AT1g19180	40.08	2.1859	2.02057202296984e-09	contig4959	#N/A	#N/A	#N/A	#N/A	#N/A	#N/A	#N/A	2.1859
contig519	SPDS2	Spermidine synthase	AT1g70310	78.66	2.18419	1.17028045032441e-10	contig519	#N/A	#N/A	#N/A	#N/A	#N/A	#N/A	#N/A	2.18419
contig7324		Copia-like retrotransposon family	AT4g16870	25.93	2.16887	7.19060238297639e-06	contig7324	retrotransposon like protein	1143	gi|147765953|emb|CAN67819.1|hypothetical protein VITISV_041315 [Vitis vinifera]	1.90018e-21	46	105.916	277	2.16887
contig2102	ATMAPK3	Encodes a mitogen-activated kinase whose mRNA levels increase in response to touch, cold, salinity stress and chitin oligomers	AT3g45640	84.66	2.1661	2.56696879266398e-10	contig2102	mitogen-activated protein kinase 3	1299	gi|297748119|gb|ADI52626.1|mitogen-activated protein kinase 3 [Gossypium hirsutum]	0	100	784.252	376	2.1661
contig14266	ACA2	Encodes a calmodulin-regulated Ca(2+)-pump located in the endoplasmic reticulum	AT4g37640	80.88	2.16545	2.26482844353252e-10	contig14266	calcium-transporting atpase plasma membrane-type-like	1067	gi|508699778|gb|EOX91674.1|Calcium ATPase 2 isoform 3 [Theobroma cacao] >gi|508699779|gb|EOX91675.1| Calcium ATPase 2 isoform 3 [Theobroma cacao]	0	93	587.8	340	2.16545
contig23557	GLYI7	Lactoylglutathione lyase / glyoxalase I family protein	AT1g80160	56.63	2.16462	0.0117298	contig23557	lactoylglutathione lyase glyoxalase i family protein	834	gi|508783752|gb|EOY31008.1|Lactoylglutathione lyase / glyoxalase I family protein [Theobroma cacao]	1.42741e-79	90	249.21	154	2.16462
contig1208	ACO4	Encodes 1-aminocyclopropane-1-carboxylate oxidase	AT1g05010	82.22	2.16336	1.47912274139553e-10	contig1208	1-aminocyclopropane-1-carboxylate oxidase	830	gi|83316226|gb|ABC02397.1|1-aminocyclopropane-1-carboxylate oxidase [Gossypium hirsutum]	2.46412e-117	100	350.903	180	2.16336
contig7255					2.16307	4.38995039303522e-09	contig7255	protein	675	gi|508780487|gb|EOY27743.1|Uncharacterized protein TCM_029517 [Theobroma cacao]	7.78175e-34	91	130.183	73	2.16307
contig24342	ATGGPPS11	Encodes a protein with geranylgeranyl pyrophosphate synthase activity involved in isoprenoid biosynthesis	AT4g36810	29.29	2.16114	6.44666829375782e-06	contig24342	heterodimeric geranylgeranyl pyrophosphate synthase small chloroplastic-like	927	gi|508720424|gb|EOY12321.1|Geranyl-diphosphate synthase, putative [Theobroma cacao]	5.58657e-123	85	366.311	268	2.16114
contig9878	ATPCR2	PCR2 encodes a membrane protein involved in zinc transport and detoxification.	AT1g14870	65.69	2.16028	8.86674998982003e-08	contig9878	protein plant cadmium resistance 2-like	1033	gi|508709274|gb|EOY01171.1|Uncharacterized protein TCM_011102 [Theobroma cacao]	1.21828e-56	78	206.838	166	2.16028
contig3792	ATHSPRO2	Ortholog of sugar beet HS1 PRO-1 2 (HSPRO2)	AT2g40000	52.21	2.15939	6.93191432505292e-05	contig3792	nematode resistance hspro2-like	841	gi|508725966|gb|EOY17863.1|sugar beet HS1 PRO-1 2 [Theobroma cacao]	3.82033e-147	93	432.95	247	2.15939
contig1387		Unknown protein	AT1g31130	38.81	2.15488	6.3236386415321e-10	contig1387	protein	1251	gi|508724633|gb|EOY16530.1|Uncharacterized protein TCM_035327 [Theobroma cacao]	5.11756e-161	86	468.389	332	2.15488
contig22551		Leucine-rich repeat protein kinase family protein	AT1g12460	29.48	2.15234	0.0240304	contig22551	receptor-like protein kinase haiku2-like	1018	gi|508725482|gb|EOY17379.1|Leucine-rich receptor-like protein kinase family protein, XI-23,RLK7, putative [Theobroma cacao]	1.73298e-19	80	97.8265	91	2.15234
contig20418		Calmodulin-binding family protein	AT2g26190	54.72	2.15118	0.00961462	contig20418	calmodulin binding	832	gi|508783149|gb|EOY30405.1|Calmodulin-binding family protein [Theobroma cacao]	7.91416e-130	90	392.119	247	2.15118
contig2595	ACA2	Encodes a calmodulin-regulated Ca(2+)-pump located in the endoplasmic reticulum	AT4g37640	82.62	2.15084	7.15717919534854e-10	contig2595	calcium-transporting atpase plasma membrane-type-like	1979	gi|508699776|gb|EOX91672.1|Calcium ATPase 2 isoform 1 [Theobroma cacao] >gi|508699777|gb|EOX91673.1| Calcium ATPase 2 isoform 1 [Theobroma cacao]	0	95	1016.53	539	2.15084
contig18754		ATPase E1-E2 type family protein / haloacid dehalogenase-like hydrolase family protein	AT3g63380	89.29	2.1453	3.53482353765349e-09	contig18754	calcium-transporting atpase plasma membrane-type-like	1090	gi|508702728|gb|EOX94624.1|ATPase E1-E2 type family protein / haloacid dehalogenase-like hydrolase family protein [Theobroma cacao]	4.5053e-113	92	152.525	81	2.1453
contig14194	CER4	Encodes an alcohol-forming fatty acyl-CoA reductase, involved in cuticular wax biosynthesis	AT4g33790	60.47	2.13831	4.05464257490744e-09	contig14194	fatty acyl- reductase	960	gi|508786226|gb|EOY33482.1|Jojoba acyl CoA reductase-related male sterility protein [Theobroma cacao]	2.66628e-166	93	484.182	296	2.13831
contig6958	RIPK	Encodes a receptor-like cytoplasmic kinase	AT2g05940	67.69	2.13257	1.14343686753089e-09	contig6958	receptor-like protein kinase at1g72540-like	1637	gi|508782993|gb|EOY30249.1|Kinase superfamily protein [Theobroma cacao]	0	85	686.411	454	2.13257
contig16892	JAS1	Plants overexpressing At5g13220.3, but not At5g13220.1 showed enhanced insensitivity to MeJa.	AT5g13220	54.12	2.13193	2.59659255686703e-06	contig16892	protein tify 9	745	gi|508707775|gb|EOX99671.1|Jasmonate-zim-domain protein 10, putative [Theobroma cacao]	1.67418e-81	84	254.218	190	2.13193
contig9274		Pectin lyase-like superfamily protein	AT5g63180	81.79	2.1266	1.13057190831434e-09	contig9274	#N/A	#N/A	#N/A	#N/A	#N/A	#N/A	#N/A	2.1266
contig16878	SIB1	Sig1 binding protein	AT3g56710	74.19	2.12463	1.56195389724704e-05	contig16878	sigma factor binding protein chloroplastic-like	562	gi|508727830|gb|EOY19727.1|Sigma factor binding protein 1, putative [Theobroma cacao]	3.32641e-35	69	131.339	144	2.12463
contig18502		Leucine-rich repeat receptor-like protein kinase family protein	AT4g08850	43.67	2.11268	0.00181948	contig18502	probable lrr receptor-like serine threonine-protein kinase at4g08850-like	795	gi|508702455|gb|EOX94351.1|Leucine-rich repeat receptor-like protein kinase family protein, putative isoform 1 [Theobroma cacao] >gi|508702456|gb|EOX94352.1| Leucine-rich repeat receptor-like protein kinase family protein, putative isoform 1 [Theobroma cacao]	4.50183e-105	83	341.658	252	2.11268
contig1296	ATHMGR1	Encodes a 3-hydroxy-3-methylglutaryl coenzyme A reductase	AT1g76490	59.11	2.11219	0.000658691	contig1296	3-hydroxy-3-methylglutaryl-coenzyme a reductase 1 isoform 1	1022	gi|508707043|gb|EOX98939.1|3-hydroxy-3-methylglutaryl-coenzyme A reductase 1 isoform 1 [Theobroma cacao] >gi|508707044|gb|EOX98940.1| 3-hydroxy-3-methylglutaryl-coenzyme A reductase 1 isoform 1 [Theobroma cacao] >gi|508707045|gb|EOX98941.1| 3-hydroxy-3-methylglutaryl-coenzyme A reductase 1 isoform 1 [Theobroma cacao]	7.35611e-157	78	464.151	348	2.11219
contig8029	AOX2	Encodes an isoform of alternative oxidase	AT5g64210	78.82	2.10499	5.8323546673237e-09	contig8029	mitochondrial alternative oxidase 2a	1751	gi|508706897|gb|EOX98793.1|Alternative oxidase 2 [Theobroma cacao]	3.63943e-178	85	519.235	342	2.10499
contig6540		Non-LTR retrotransposon family (LINE)	AT2g14940	25.25	2.1047	2.91920597991579e-05	contig6540	retrotransposon ty1-copia subclass	1131	gi|147765953|emb|CAN67819.1|hypothetical protein VITISV_041315 [Vitis vinifera]	2.70554e-21	43	105.531	287	2.1047
contig21438		Alpha/beta-Hydrolases superfamily protein	AT1g56630	61.83	2.1035	0.032852	contig21438	feruloyl esterase a	763	gi|508722534|gb|EOY14431.1|Alpha/beta-Hydrolases superfamily protein, putative [Theobroma cacao]	4.43715e-97	89	304.679	211	2.1035
contig24850		NB-ARC domain-containing disease resistance protein	AT3g14470	30.59	2.09988	0.000673047	contig24850	#N/A	#N/A	#N/A	#N/A	#N/A	#N/A	#N/A	2.09988
contig3798	SKS17	SKU5 similar 17 (sks17); oxidoreductase activity, copper ion binding	AT5g66920	73.4	2.09918	3.05895651149593e-09	contig3798	l-ascorbate oxidase homolog	2009	gi|508699413|gb|EOX91309.1|SKU5 similar 17 isoform 1 [Theobroma cacao]	0	94	938.332	538	2.09918
contig21837	ATL43	Zinc ion binding	AT5g05810	49.23	2.0965	0.0117092	contig21837	ring-h2 zinc finger protein	613	gi|508780151|gb|EOY27407.1|Uncharacterized protein TCM_029258 [Theobroma cacao]	1.17122e-52	80	176.022	126	2.0965
contig16276		Gibberellin-regulated family protein	AT1g22690	44.26	2.08874	2.53256e-09	contig16276	snakin-2	587	gi|508725300|gb|EOY17197.1|Uncharacterized protein TCM_036346 [Theobroma cacao]	2.67771e-42	90	148.673	82	2.08874
contig4843	ATRDUF2	Encodes an ABA- and drought-induced RING-DUF1117 gene	AT5g59550	47.27	2.0879	1.55939136557999e-07	contig4843	e3 ubiquitin-protein ligase ring1-like	900	gi|508726161|gb|EOY18058.1|RING-H2 finger C2A, putative [Theobroma cacao]	1.6199e-91	77	288.5	277	2.0879
contig1206	ACO4	Encodes 1-aminocyclopropane-1-carboxylate oxidase	AT1g05010	72.45	2.08537	7.19969179862514e-10	contig1206	1-aminocyclopropane-1-carboxylate oxidase	1201	gi|83316226|gb|ABC02397.1|1-aminocyclopropane-1-carboxylate oxidase [Gossypium hirsutum]	0	98	569.311	311	2.08537
contig1206		Protein of unknown function	AT3g61670	40.62	2.08417	4.4633305194444e-08	contig1206	1-aminocyclopropane-1-carboxylate oxidase	1201	gi|83316226|gb|ABC02397.1|1-aminocyclopropane-1-carboxylate oxidase [Gossypium hirsutum]	0	98	569.311	311	2.08417
contig8728	ATBAM3	Encodes a beta-amylase targeted to the chloroplast	AT4g17090	73.59	2.07755	4.48049725337473e-07	contig8728	beta-amylase chloroplastic-like	898	gi|508776874|gb|EOY24130.1|Chloroplast beta-amylase isoform 1 [Theobroma cacao] >gi|508776875|gb|EOY24131.1| Chloroplast beta-amylase isoform 1 [Theobroma cacao] >gi|508776878|gb|EOY24134.1| Chloroplast beta-amylase isoform 1 [Theobroma cacao]	7.30553e-144	93	428.713	229	2.07755
contig9354		Putative endonuclease or glycosyl hydrolase	AT3g62200	59.93	2.06252	1.0206803346076e-08	contig9354	endonuclease or glycosyl hydrolase with c2h2-type zinc finger isoform 1	1172	gi|508703521|gb|EOX95417.1|Endonuclease or glycosyl hydrolase with C2H2-type zinc finger domain, putative isoform 1 [Theobroma cacao] >gi|508703522|gb|EOX95418.1| Endonuclease or glycosyl hydrolase with C2H2-type zinc finger domain, putative isoform 1 [Theobroma cacao]	6.07945e-161	91	479.559	284	2.06252
contig1369	EXO	EXORDIUM (EXO)	AT4g08950	67.63	2.06189	2.70161378117125e-09	contig1369	protein	1212	gi|508724069|gb|EOY15966.1|Phosphate-responsive 1 family protein [Theobroma cacao]	0	90	525.783	319	2.06189
contig725	ANAC002	Belongs to a large family of putative transcriptional activators with NAC domain	AT1g01720	75.68	2.05272	1.37196620183569e-09	contig725	nac domain ipr003441	1466	gi|206584339|gb|ACI15342.1|NAC domain protein NAC2 [Gossypium hirsutum] >gi|206584351|gb|ACI15348.1| NAC domain protein NAC2 [Gossypium hirsutum]	0	98	618.231	299	2.05272
contig8984	CML43	Calmodulin like 43 (CML43)	AT5g44460	65.33	2.05182	4.09737691571703e-09	contig8984	calcium binding protein	811	gi|508712482|gb|EOY04379.1|Calmodulin like 42 [Theobroma cacao]	2.02071e-66	80	216.853	166	2.05182
contig16768	CRCK1	Arabidopsis thaliana calmodulin-binding receptor-like kinase mRNA	AT5g58940	69.75	2.04869	0.0175659	contig16768	probable leucine-rich repeat receptor-like protein kinase at4g00330-like	752	gi|508786554|gb|EOY33810.1|Calmodulin-binding receptor-like cytoplasmic kinase 1 [Theobroma cacao]	6.74922e-97	79	302.368	245	2.04869
contig4834	PAT1	Member of GRAS gene family	AT5g48150	63.44	2.04262	2.21211001647301e-09	contig4834	gras family transcription factor	2393	gi|508720738|gb|EOY12635.1|GRAS family transcription factor isoform 1 [Theobroma cacao] >gi|508720740|gb|EOY12637.1| GRAS family transcription factor isoform 1 [Theobroma cacao]	0	91	1059.28	596	2.04262
contig4599	ATWRKY70	Member of WRKY Transcription Factor; Group III	AT3g56400	40.27	2.03389	6.30528430834368e-05	contig4599	wrky transcription factor	719	gi|508728280|gb|EOY20177.1|WRKY DNA-binding protein 70, putative isoform 1 [Theobroma cacao]	3.85053e-61	72	204.912	196	2.03389
contig1234	GAE1	UDP-D-glucuronate 4-epimerase	AT4g30440	89.53	2.03112	2.33161291206436e-08	contig1234	udp-glucuronate 4-epimerase 1-like	1722	gi|211906522|gb|ACJ11754.1|UDP-D-glucuronic acid 4-epimerase [Gossypium hirsutum]	0	100	854.358	431	2.03112
contig21566	ATPUP10	Member of a family of proteins related to PUP1, a purine transporter	AT4g18210	69.7	2.02878	0.00504949	contig21566	probable purine permease 10-like	1105	gi|508776843|gb|EOY24099.1|Drug/metabolite transporter superfamily protein [Theobroma cacao]	1.73e-121	89	254.603	153	2.02878
contig14965	KIN3	Encodes a putative serine/threonine-specific protein kinase kin3. Protein is N-myristoylated.	AT2g17220	61.04	2.02859	1.19945585710317e-08	contig14965	#N/A	#N/A	#N/A	#N/A	#N/A	#N/A	#N/A	2.02859
contig23817	ATFBS2	F-box family protei	AT4g21510	47.17	2.02667	2.13353279085787e-05	contig23817	f-box protein skip27-like	706	gi|508781164|gb|EOY28420.1|F-box family protein, putative [Theobroma cacao]	4.20941e-62	81	203.756	149	2.02667
contig23007		Wound-responsive family protein	AT4g10270	65.12	2.02595	7.22692975555972e-05	contig23007	2-nonaprenyl-3-methyl-6-methoxy- -benzoquinol hydroxylase	538	gi|508720872|gb|EOY12769.1|2-nonaprenyl-3-methyl-6-methoxy-1,4-benzoquinol hydroxylase [Theobroma cacao]	1.64561e-23	86	81.2629	44	2.02595
contig15546	JAZ7	Jasmonate-zim-domain protein 7 (JAZ7)	AT2g34600	48.15	2.02559	0.000345103	contig15546	protein tify 5a-like	739	gi|508780418|gb|EOY27674.1|Jasmonate-zim-domain protein 8, putative [Theobroma cacao]	1.98839e-58	84	192.2	121	2.02559
contig11518		Kunitz family trypsin and protease inhibitor protein	AT1g17860	57.95	2.02542	3.46265873590107e-09	contig11518	tumor-related protein	919	gi|508717966|gb|EOY09863.1|Kunitz family trypsin and protease inhibitor protein, putative [Theobroma cacao]	1.03575e-104	90	315.849	184	2.02542
contig2758	CID1	Encodes hydrophilic protein lacking Cys residues	AT2g41430	63.64	2.02169	7.35564016747407e-09	contig2758	polyadenylate-binding protein-interacting protein 2	856	gi|508717200|gb|EOY09097.1|Dehydration-induced protein, putative [Theobroma cacao]	2.30691e-60	86	188.348	117	2.02169
contig3582	EMB2742	Embryo defective 2742 (emb2742)	AT3g12670	79.46	2.02075	2.69298793325106e-09	contig3582	ctp synthase	2037	gi|508722417|gb|EOY14314.1|CTP synthase family protein [Theobroma cacao]	0	94	955.281	555	2.02075
contig7179		Protein kinase family protein with leucine-rich repeat domain	AT5g25930	59.6	2.01815	5.32772310770402e-09	contig7179	receptor-like protein kinase hsl1-like	1767	gi|508782544|gb|EOY29800.1|Kinase family protein with leucine-rich repeat domain, putative [Theobroma cacao]	0	88	796.193	507	2.01815
contig21024		Disease resistance family protein / LRR family protein	AT2g34930	44.64	2.01733	0.00758831	contig21024	disease resistance family protein lrr family	788	gi|508719069|gb|EOY10966.1|Disease resistance family protein / LRR family protein, putative [Theobroma cacao]	7.31172e-74	76	251.521	238	2.01733
contig3742	ATEXP8	Member of Alpha-Expansin Gene Family	AT2g40610	82.73	2.00554	6.90469551542499e-06	contig3742	expansin 2	931	gi|224146217|ref|XP_002325925.1|hypothetical protein POPTRDRAFT_665631 [Populus trichocarpa] >gi|222862800|gb|EEF00307.1| hypothetical protein POPTRDRAFT_665631 [Populus trichocarpa]	1.34715e-69	94	218.779	110	2.00554
contig20782	ATGSTU7	Encodes glutathione transferase belonging to the tau class of GSTs	AT2g29420	45.92	2.00106	1.11744248641106e-08	contig20782	tau class glutathione transferase gstu43	808	gi|508713559|gb|EOY05456.1|Tau class glutathione transferase GSTU43 [Theobroma cacao]	2.61848e-103	84	311.612	207	2.00106
Repressed genes
contig1339		Adenine nucleotide alpha hydrolases-like superfamily protein	AT3g53990	63.69	-2.01745	2.86376760061306e-09	contig1339	universal stress protein 1	1228	gi|166203457|gb|ABY84681.1|universal stress protein 1 [Gossypium arboreum] >gi|169248110|gb|ACA51838.1| universal stress protein 1 [Gossypium arboreum]	8.02469e-98	95	300.827	157	-2.01745
contig13519		Overexpression leads to PEL (Pseudo-Etiolation in Light) phenotype.	AT3g55240	57.75	-2.03157	0.00280333	contig13519	uncharacterized loc101211262	576	gi|508710559|gb|EOY02456.1|Plant protein 1589 of Uncharacterized protein function [Theobroma cacao]	6.9118e-40	82	142.124	88	-2.03157
contig25327		Aminotransferase-like, plant mobile domain family protein	AT1g17930	38.86	-2.05837	0.0182035	contig25327	serine threonine-protein phosphatase 7 long form homolog	1042	gi|147780218|emb|CAN72427.1|hypothetical protein VITISV_008825 [Vitis vinifera]	1.40604e-36	61	134.035	163	-2.05837
contig1494		Encodes a germin-like protein	AT5g20630	70.62	-2.08905	2.29041837007198e-07	contig1494	#N/A	#N/A	#N/A	#N/A	#N/A	#N/A	#N/A	-2.08905
contig5622	ATMBF1C	One of three genes in A. thaliana encoding multiprotein bridging factor 1, a highly conserved transcriptional coactivator	AT3g24500	77.7	-2.10063	8.61007658976839e-06	contig5622	#N/A	#N/A	#N/A	#N/A	#N/A	#N/A	#N/A	-2.10063
contig17206	ATZIP1	A member of Zrt- and Irt-related protein (ZIP) family	AT3g12750	65.73	-2.16733	5.42098218383594e-06	contig17206	zinc transporter 1-like	681	gi|508722367|gb|EOY14264.1|Zinc transporter 1 precursor [Theobroma cacao]	1.15904e-74	88	241.506	207	-2.16733
contig12015		Alpha/beta-Hydrolases superfamily protein	AT2g31100	55.07	-2.19371	0.00699461	contig12015	pinus taeda anonymous locus 0_4251_01 genomic sequence	728	gi|508784483|gb|EOY31739.1|Alpha/beta-Hydrolases superfamily protein [Theobroma cacao]	1.25215e-21	75	101.293	76	-2.19371
contig1496	ATGER3	Encodes a germin-like protein	AT5g20630	70.62	-2.1987	4.13629377772628e-07	contig1496	germin-like protein	836	gi|119657105|gb|ABL86677.1|GLP3 [Gossypium barbadense]	7.89145e-102	93	307.375	180	-2.1987
contig25284		Protein of unknown function	AT1g28240	50.35	-2.29966	1.36024510690592e-06	contig25284	#N/A	#N/A	#N/A	#N/A	#N/A	#N/A	#N/A	-2.29966
contig2391	ATHSP23.6	AtHSP23.6-mito mRNA, nuclear gene encoding mitochondrial	AT4g25200	59.09	-2.38154	6.88557946196498e-08	contig2391	heat shock protein	925	gi|508775629|gb|EOY22885.1|Mitochondrion-localized small heat shock protein 23.6, putative isoform 1 [Theobroma cacao]	1.973e-72	93	233.802	173	-2.38154
contig14659					-2.48531	7.49014661301553e-12	contig14659	polyvinylalcohol dehydrogenase-like	514	gi|508728429|gb|EOY20326.1|Quinohemoprotein ethanol dehydrogenase type-1 [Theobroma cacao]	8.93993e-46	79	169.088	117	-2.48531
contig5537		HSP20-like chaperones superfamily protein	AT2g29500	78.79	-2.49178	1.09623765025238e-08	contig5537	kda class i heat shock protein	762	gi|508786617|gb|EOY33873.1|HSP20-like chaperones superfamily protein [Theobroma cacao]	8.00601e-57	95	124.405	66	-2.49178
contig9845	EXGT-A4	Endoxyloglucan transferase	AT5g13870	80.77	-2.49971	1.70052863615311e-05	contig9845	xyloglucan endotransglycosylase	1122	gi|1008904|gb|AAB39950.1|xyloglucan endotransglycosylase [Tropaeolum majus]	0	94	555.829	293	-2.49971
contig5651	ATHSP90.2	A member of heat shock protein 90 (HSP90) gene family	AT5g56030	94.29	-2.54654	7.3483306981402e-14	contig5651	heat shock protein 90	800	gi|330318722|gb|AEC11021.1|heat shock protein 90, partial [Camellia sinensis]	1.40899e-141	98	409.453	210	-2.54654
contig3264	ATOZF1	Encodes Oxidation-related Zinc Finger 1 (OZF1), a plasma membrane protein involved in oxidative stress	AT2g19810	52.2	-2.59904	1.74574392146812e-11	contig3264	zinc finger ccch domain-containing protein 20-like	1110	gi|508783314|gb|EOY30570.1|Zinc finger C-x8-C-x5-C-x3-H type family protein, putative [Theobroma cacao]	4.58949e-143	74	423.705	356	-2.59904
contig24456		Unknown protein	AT5g59080	43.14	-2.64018	0.011322	contig24456	proteasome inhibitor-related	886	gi|508786648|gb|EOY33904.1|Uncharacterized protein isoform 2 [Theobroma cacao]	5.72568e-51	82	176.022	150	-2.64018
contig267	ATHSP90.2	A member of heat shock protein 90 (HSP90) gene family	AT5g56030	92.43	-2.68711	3.2880666174729e-13	contig267	heat shock protein 90-2	2367	gi|508720034|gb|EOY11931.1|Heat shock protein 81.4 [Theobroma cacao]	0	97	744.577	447	-2.68711
contig661	HSP70B	Heat shock protein 70B (Hsp70b)	AT1g16030	81.93	-2.6985	4.07042720694163e-07	contig661	heat shock 70 kda	528	gi|508778858|gb|EOY26114.1|Heat shock protein 70B [Theobroma cacao]	1.08309e-41	97	157.147	83	-2.6985
contig7314	ATHS83	Encodes a cytosolic heat shock protein AtHSP90	AT5g52640	87.16	-2.71825	2.56482034274955e-08	contig7314	heat shock protein 83-like	1006	gi|1515105|emb|CAA68885.1|heat shock protein 90A [Arabidopsis thaliana]	1.59568e-102	95	311.227	208	-2.71825
contig1778		IQ-domain 6 (IQD6	AT2g26180	66.41	-2.8105	0	contig1778	heat shock transcription factor a2 isoform 1	3233	gi|462420247|gb|EMJ24510.1|hypothetical protein PRUPE_ppa007300mg [Prunus persica]	1.4677e-122	80	320.087	280	-2.8105
contig685	HINT1	Encodes a protein that has adenylylsulfate sulfohydrolase activity	AT3g56490	87.6	-2.87461	0	contig685	14 kda zinc-binding	816	gi|508716815|gb|EOY08712.1|HIS triad family protein 3 [Theobroma cacao]	4.25596e-79	96	247.284	130	-2.87461
contig6869		HSP20-like chaperones superfamily protein	AT2g29500	75.8	-3.05267	0	contig6869	hsp20-like chaperones superfamily protein	998	gi|335327538|gb|AEH30706.1|low molecular weight heat shock protein [Gossypium hirsutum]	9.27657e-100	100	302.368	157	-3.05267
contig1777		IQ-domain 6 (IQD6	AT2g26180	50	-3.07198	0	contig1777	iq-domain 6	1625	gi|508782675|gb|EOY29931.1|IQ-domain 6 [Theobroma cacao]	2.84042e-72	64	249.595	285	-3.07198
contig9652	ATEXPB2	Member of BETA-EXPANSINS	AT1g65680	65.74	-3.11625	0.0353999	contig9652	beta-expansin precursor	1127	gi|508704438|gb|EOX96334.1|F1E22.6 [Theobroma cacao]	5.52077e-153	90	444.121	272	-3.11625
contig5535		HSP20-like chaperones superfamily protein	AT2g29500	74.21	-3.15347	8.28994237597166e-12	contig5535	kda class i heat shock protein	707	gi|508786617|gb|EOY33873.1|HSP20-like chaperones superfamily protein [Theobroma cacao]	6.07013e-80	92	248.054	159	-3.15347
contig12897		Bifunctional inhibitor/lipid-transfer protein/seed storage 2S albumin superfamily protein	AT2g45180	60.9	-3.25585	0.00293754	contig12897	pearli 1-like protein	683	gi|110816009|gb|ABG91752.1|HyPRP2 [Gossypium hirsutum]	3.11896e-40	87	145.591	136	-3.25585
contig1779	ATHSFA2	Member of Heat Stress Transcription Factor (Hsf) family	AT2g26150	50.39	-3.29003	0	contig1779	heat shock factor protein hsf30-like	1651	gi|508782672|gb|EOY29928.1|Heat shock transcription factor A2 isoform 4 [Theobroma cacao]	0	84	548.895	397	-3.29003
contig656		Heat shock protein 70 (HSP70)	AT3g12580	89.64	-3.43778	0	contig656	heat shock	2244	gi|508778858|gb|EOY26114.1|Heat shock protein 70B [Theobroma cacao]	0	98	1105.89	618	-3.43778
contig22435		Zinc ion binding;nucleic acid binding	AT2g01050	37.35	-3.47996	0.00289674	contig22435	zinc ion binding nucleic acid binding protein	818	gi|356562050|ref|XP_003549288.1|PREDICTED: uncharacterized protein LOC100791212 [Glycine max]	4.89692e-18	45	48.9062	98
contig6251		Encodes a cytosolic heat shock protein AtHSP90	AT5g52640	87.5	-3.55084	0	contig6251	heat shock protein 83-like	1476	gi|33326375|gb|AAQ08597.1|heat shock protein [Hevea brasiliensis]	0	97	702.975	434	-3.55084
contig2390	ATHSP23.6-MITO	AtHSP23.6-mito mRNA, nuclear gene encoding mitochondrial	AT4g25200	62.62	-3.59207	0	contig2390	heat shock protein	967	gi|508775629|gb|EOY22885.1|Mitochondrion-localized small heat shock protein 23.6, putative isoform 1 [Theobroma cacao]	6.20574e-105	94	317.39	211	-3.59207
contig653	AT-HSC70-1	Encodes a member of heat shock protein 70 family	AT5g02500	94.35	-3.70707	0	contig653	heat shock cognate 70 kda expressed	783	gi|125535351|gb|EAY81899.1|hypothetical protein OsI_37065 [Oryza sativa Indica Group]	1.76401e-116	98	352.443	177	-3.70707
contig19626		Plant invertase/pectin methylesterase inhibitor superfamily protein	AT5g50030	30.3	-3.84382	0.0440303	contig19626	invertase inhibitor	496	gi|508724895|gb|EOY16792.1|Uncharacterized protein TCM_035672 [Theobroma cacao]	1.04183e-56	78	187.578	139	-3.84382
contig5332	ATHS83	Encodes a cytosolic heat shock protein AtHSP90	AT5g52640	89.63	-3.88709	0	contig5332	heat shock protein 83-like	679	gi|502181726|ref|XP_004516872.1|PREDICTED: heat shock protein 83-like [Cicer arietinum]	2.16475e-79	95	262.692	161	-3.88709
contig649		Encodes a member of heat shock protein 70 family	AT5g02500	94.66	-3.89095	0	contig649	heat shock protein 70	2201	gi|508786823|gb|EOY34079.1|Heat shock cognate protein 70-1 [Theobroma cacao]	0	99	1196.03	618	-3.89095
contig6250		Encodes a cytosolic heat shock protein AtHSP90	AT5g52640	96.05	-4.09041	0	contig6250	heat shock protein 83-like	696	gi|255545176|ref|XP_002513649.1|heat shock protein, putative [Ricinus communis] >gi|223547557|gb|EEF49052.1| heat shock protein, putative [Ricinus communis]	2.95207e-95	99	304.679	152	-4.09041
contig22449		Non- LTR retrotransposon family (LINE)	AT3g32110	32.96	-4.53311	0.00224964	contig22449	non-ltr retroelement reverse transcriptase	1171	gi|508778561|gb|EOY25817.1|Non-LTR retroelement reverse transcriptase [Theobroma cacao]	1.05155e-25	48	119.013	239	-4.53311
contig7686	ATLAC17	LAC17 appears to have laccase activity	AT5g60020	72.96	-30.9532	0.0212377	contig7686	laccase 17	845	gi|508715580|gb|EOY07477.1|Laccase 17 [Theobroma cacao]	1.89925e-167	96	488.804	251	-30.9532
contig19581	ICL	Encodes a glyoxylate cycle enzyme isocitrate lyase (ICL)	AT3g21720	82.11	-32.9751	0.00309994	contig19581	isocitrate lyase	558	gi|113029|sp|P17069.1|ACEA_GOSHIRecName: Full=Isocitrate lyase; Short=ICL; Short=Isocitrase; Short=Isocitratase >gi|18486|emb|CAA36381.1| unnamed protein product [Gossypium hirsutum]	8.19191e-56	98	195.667	95	-32.9751
contig12858		Plant invertase/pectin methylesterase inhibitor superfamily protein	AT3g12880	44.26	-34.0715	0.0106847	contig12858	plant invertase pectin methylesterase inhibitor domain-containing protein	583	gi|508721976|gb|EOY13873.1|Plant invertase/pectin methylesterase inhibitor superfamily protein, putative [Theobroma cacao]	3.13508e-33	77	93.5893	72	-34.0715
contig24473		Encodes Decapping 5, required for mRNA decapping	AT1g26110	96.67	-35.1574	0.030032	contig24473	protein decapping 5	715	gi|508710273|gb|EOY02170.1|Decapping 5 [Theobroma cacao]	2.2842e-13	96	78.1814	55	-35.1574

## Sheet: Busca1
Sequence name	Sequence desc.	Sequence length	Hit desc.	Hit ACC	E-Value	Similarity	Score	Alignment length	Positives	GID	Unigene identifier (*)	Gene Symbol	Description	TAIR Code	E-value	Log Fold Change	Adjusted p-value	odds Probability	Sequence name	Sequence desc.	Sequence length	Hit desc.	Hit ACC	E-Value	Similarity	Score	Alignment length	Positives
contig313	transcription factor wrky1	1394	gi|41057633|gb|AAR98818.1|transcription factor WRKY1 [Gossypium arboreum]	AAR98818	0	100	549.666	313	313	266	contig267	ATHSP90.2	A member of heat shock protein 90 (HSP90) gene family. Expressed in all tissues and abundant in root apical meristem, pollen and tapetum	AT5g56030	92.43	-2.68711	3.2880666174729e-13		contig267	heat shock protein 90-2	2367	gi|508720034|gb|EOY11931.1|Heat shock protein 81.4 [Theobroma cacao]	EOY11931	0	97	744.577	447	435
contig452	polyubiquitin 10	1672	gi|474093556|gb|EMS54972.1|Polyubiquitin-A [Triticum urartu]	EMS54972	0	95	426.017	232	222	312	contig313	ATWRKY40	Pathogen-induced transcription factor. Binds W-box sequences in vitro. Forms protein complexes with itself and with WRKY40 and WRKY60.	At1g80840	45.81	2.27446	1.59891623026382e-11		contig313	transcription factor wrky1	1394	gi|41057633|gb|AAR98818.1|transcription factor WRKY1 [Gossypium arboreum]	AAR98818	0	100	549.666	313	313
contig534	probable calcium-binding protein cml27-like	1009	gi|508712074|gb|EOY03971.1|Calmodulin like 23, putative [Theobroma cacao]	EOY03971	2.33707e-86	94	268.085	148	140	451	contig452	UBQ10	One of five polyubiquitin genes in A. thaliana. These genes encode the highly conserved 76-amino acid protein ubiquitin that is covalently attached to substrate proteins targeting most for degradation	AT4g05320	93.1	2.35086	2.49438599975856e-11		contig452	polyubiquitin 10	1672	gi|474093556|gb|EMS54972.1|Polyubiquitin-A [Triticum urartu]	EMS54972	0	95	426.017	232	222
contig535	calmodulin-related protein	664	gi|508712074|gb|EOY03971.1|Calmodulin like 23, putative [Theobroma cacao]	EOY03971	2.82142e-89	94	271.166	152	143	518	contig519	SPDS2	Spermidine synthase	At1g70310	78.66	2.18419	1.17028045032441e-10		#N/A	#N/A	#N/A	#N/A	#N/A	#N/A	#N/A	#N/A	#N/A	#N/A
contig561	zinc finger protein zat10-like	824	gi|508723853|gb|EOY15750.1|Salt tolerance zinc finger, putative [Theobroma cacao]	EOY15750	1.08042e-84	71	265.774	261	186	533	contig534	CML23	Encodes a calmodulin-like protein. Regulates nitric oxide levels and transition to flowering.	At1g66400	2e-44	3.85145	0		contig534	probable calcium-binding protein cml27-like	1009	gi|508712074|gb|EOY03971.1|Calmodulin like 23, putative [Theobroma cacao]	EOY03971	2.33707e-86	94	268.085	148	140
contig562	zinc finger protein zat10-like	1264	gi|508723853|gb|EOY15750.1|Salt tolerance zinc finger, putative [Theobroma cacao]	EOY15750	2.97173e-98	85	305.834	273	233	534	contig535	CML24	Encodes a protein with 40% similarity to calmodulin. Binds Ca(2+) and, as a consequence, undergoes conformational changes. CML24 expression occurs in all major organs, and transcript levels are increased from 2- to 15-fold in plants subjected to touch, darkness, heat, cold, hydrogen peroxide, abscisic acid (ABA), and indole-3-acetic acid	AT5g37770	59.73	3.47569	0		contig535	calmodulin-related protein	664	gi|508712074|gb|EOY03971.1|Calmodulin like 23, putative [Theobroma cacao]	EOY03971	2.82142e-89	94	271.166	152	143
contig563	zinc finger protein zat10-like	939	gi|508723853|gb|EOY15750.1|Salt tolerance zinc finger, putative [Theobroma cacao]	EOY15750	9.91719e-74	83	239.195	224	188	560	contig561	STZ	Related to Cys2/His2-type zinc-finger proteins found in higher plants	At1g27730	1e-52	5.07243	0		contig561	zinc finger protein zat10-like	824	gi|508723853|gb|EOY15750.1|Salt tolerance zinc finger, putative [Theobroma cacao]	EOY15750	1.08042e-84	71	265.774	261	186
contig564	zinc finger protein zat10-like	872	gi|508723853|gb|EOY15750.1|Salt tolerance zinc finger, putative [Theobroma cacao]	EOY15750	1.8473e-79	84	253.062	237	201	561	contig562	STZ	Related to Cys2/His2-type zinc-finger proteins found in higher plants. Compensated for a subset of calcineurin deficiency in yeast. Salt tolerance produced by ZAT10 appeared to be partially dependent on ENA1/PMR2, a P-type ATPase required for Li+ and Na+ efflux in yeast. The protein is localized to the nucleus, acts as a transcriptional repressor and is responsive to chitin oligomers. Also involv…	At1g27730	48.18	3.38265	0		contig562	zinc finger protein zat10-like	1264	gi|508723853|gb|EOY15750.1|Salt tolerance zinc finger, putative [Theobroma cacao]	EOY15750	2.97173e-98	85	305.834	273	233
contig565	zinc finger protein zat10-like	1368	gi|508723853|gb|EOY15750.1|Salt tolerance zinc finger, putative [Theobroma cacao]	EOY15750	5.04357e-82	71	265.388	261	186	562	contig563	STZ	Related to Cys2/His2-type zinc-finger proteins found in higher plants. Compensated for a subset of calcineurin deficiency in yeast	At1g27730	46.85	3.25656	0		contig563	zinc finger protein zat10-like	939	gi|508723853|gb|EOY15750.1|Salt tolerance zinc finger, putative [Theobroma cacao]	EOY15750	9.91719e-74	83	239.195	224	188
contig567	zinc finger protein zat10-like	1287	gi|508723853|gb|EOY15750.1|Salt tolerance zinc finger, putative [Theobroma cacao]	EOY15750	1.03097e-67	83	227.254	224	188	563	contig564	STZ	Related to Cys2/His2-type zinc-finger proteins found in higher plants. Compensated for a subset of calcineurin deficiency in yeast	At1g27730	48.12	2.95201	4.46339498962764e-08		contig564	zinc finger protein zat10-like	872	gi|508723853|gb|EOY15750.1|Salt tolerance zinc finger, putative [Theobroma cacao]	EOY15750	1.8473e-79	84	253.062	237	201
contig569	zinc finger protein zat10-like	838	gi|508723853|gb|EOY15750.1|Salt tolerance zinc finger, putative [Theobroma cacao]	EOY15750	3.75029e-82	73	259.61	267	197	564	contig565	ZAT10	Related to Cys2/His2-type zinc-finger proteins found in higher plants	At1g27730	3e-52	5.40157	0		contig565	zinc finger protein zat10-like	1368	gi|508723853|gb|EOY15750.1|Salt tolerance zinc finger, putative [Theobroma cacao]	EOY15750	5.04357e-82	71	265.388	261	186
contig717	zinc finger ccch domain-containing protein 29-like	2477	gi|508725864|gb|EOY17761.1|Zinc finger family protein [Theobroma cacao]	EOY17761	0	84	1008.44	731	618	565	contig566	STZ	Related to Cys2/His2-type zinc-finger proteins found in higher plants.	At1g27730	64.13	3.20112	5.89909045523327e-05		#N/A	#N/A	#N/A	#N/A	#N/A	#N/A	#N/A	#N/A	#N/A	#N/A
contig718	nac domain ipr003441	2019	gi|206584339|gb|ACI15342.1|NAC domain protein NAC2 [Gossypium hirsutum] >gi|206584351|gb|ACI15348.1| NAC domain protein NAC2 [Gossypium hirsutum]	ACI15342	3.54093e-139	96	421.009	224	217	566	contig567	ZAT10	Related to Cys2/His2-type zinc-finger proteins found in higher plants. Compensated for a subset of calcineurin deficiency in yeast. Salt tolerance produced by ZAT10 appeared to be partially dependent on ENA1/PMR2, a P-type ATPase required for Li+ and Na+ efflux in yeast. The protein is localized to the nucleus, acts as a transcriptional repressor and is responsive to chitin oligomers. Also involv…	At1g27730	7e-34	3.63386	5.96999381147476e-12		contig567	zinc finger protein zat10-like	1287	gi|508723853|gb|EOY15750.1|Salt tolerance zinc finger, putative [Theobroma cacao]	EOY15750	1.03097e-67	83	227.254	224	188
contig719	zinc finger ccch domain-containing protein 29-like isoform 2	1007	gi|508725864|gb|EOY17761.1|Zinc finger family protein [Theobroma cacao]	EOY17761	0	88	555.829	324	287	568	contig569	STZ	Related to Cys2/His2-type zinc-finger proteins found in higher plants	At1g27730	46.67	2.41381	9.59875697444564e-12		contig569	zinc finger protein zat10-like	838	gi|508723853|gb|EOY15750.1|Salt tolerance zinc finger, putative [Theobroma cacao]	EOY15750	3.75029e-82	73	259.61	267	197
contig720	zinc finger family protein	844	gi|508725864|gb|EOY17761.1|Zinc finger family protein [Theobroma cacao]	EOY17761	9.58033e-72	90	246.128	145	131	648	contig649		encodes a member of heat shock protein 70 family.	AT5g02500	94.66	-3.89095	0		contig649	heat shock protein 70	2201	gi|508786823|gb|EOY34079.1|Heat shock cognate protein 70-1 [Theobroma cacao]	EOY34079	0	99	1196.03	618	613
contig722	zinc finger ccch domain-containing protein 29-like	2344	gi|508725864|gb|EOY17761.1|Zinc finger family protein [Theobroma cacao]	EOY17761	0	88	1027.7	703	625	652	contig653	AT-HSC70-1	encodes a member of heat shock protein 70 family	AT5g02500	94.35	-3.70707	0		contig653	heat shock cognate 70 kda expressed	783	gi|125535351|gb|EAY81899.1|hypothetical protein OsI_37065 [Oryza sativa Indica Group]	EAY81899	1.76401e-116	98	352.443	177	175
contig725	nac domain ipr003441	1466	gi|206584339|gb|ACI15342.1|NAC domain protein NAC2 [Gossypium hirsutum] >gi|206584351|gb|ACI15348.1| NAC domain protein NAC2 [Gossypium hirsutum]	ACI15342	0	98	618.231	299	296	655	contig656		heat shock protein 70 (HSP70)	AT3g12580	89.64	-3.43778	0		contig656	heat shock	2244	gi|508778858|gb|EOY26114.1|Heat shock protein 70B [Theobroma cacao]	EOY26114	0	98	1105.89	618	607
contig728	zinc finger ccch domain-containing protein 29-like	697	gi|508725864|gb|EOY17761.1|Zinc finger family protein [Theobroma cacao]	EOY17761	5.30496e-37	79	147.517	104	83	660	contig661	HSP70B	heat shock protein 70B (Hsp70b)	At1g16030	81.93	-2.6985	4.07042720694163e-07		contig661	heat shock 70 kda	528	gi|508778858|gb|EOY26114.1|Heat shock protein 70B [Theobroma cacao]	EOY26114	1.08309e-41	97	157.147	83	81
contig729	zinc finger ccch domain-containing protein 29-like	2374	gi|508725864|gb|EOY17761.1|Zinc finger family protein [Theobroma cacao]	EOY17761	0	86	967.607	683	591	684	contig685	HINT1	Encodes a protein that has adenylylsulfate sulfohydrolase activity (E.C. 3.6.2.1) in vitro.	AT3g56490	87.6	-2.87461	0		contig685	14 kda zinc-binding	816	gi|508716815|gb|EOY08712.1|HIS triad family protein 3 [Theobroma cacao]	EOY08712	4.25596e-79	96	247.284	130	126
contig922	heavy metal transport detoxification domain-containing protein	1205	gi|508787211|gb|EOY34467.1|Heavy metal transport/detoxification superfamily protein, putative [Theobroma cacao]	EOY34467	1.86349e-50	76	182.956	313	240	716	contig717	CZF1	SALT-INDUCIBLE ZINC FINGER 2	At2g40140	52.39	2.58731	2.07852782604537e-13		contig717	zinc finger ccch domain-containing protein 29-like	2477	gi|508725864|gb|EOY17761.1|Zinc finger family protein [Theobroma cacao]	EOY17761	0	84	1008.44	731	618
contig924	heavy metal transport detoxification domain-containing protein	896	gi|508787211|gb|EOY34467.1|Heavy metal transport/detoxification superfamily protein, putative [Theobroma cacao]	EOY34467	5.57772e-39	80	125.946	211	170	717	contig718	ANAC002	Belongs to a large family of putative transcriptional activators with NAC domain. Transcript level increases in response to wounding and abscisic acid. ATAF1 attentuates ABA signaling and sythesis. Mutants are hyposensitive to ABA	At1g01720	66.98	2.81517	0		contig718	nac domain ipr003441	2019	gi|206584339|gb|ACI15342.1|NAC domain protein NAC2 [Gossypium hirsutum] >gi|206584351|gb|ACI15348.1| NAC domain protein NAC2 [Gossypium hirsutum]	ACI15342	3.54093e-139	96	421.009	224	217
contig930	nuclease harbi1-like	1681	gi|508783120|gb|EOY30376.1|Uncharacterized protein TCM_037603 [Theobroma cacao]	EOY30376	0	77	661.759	522	402	718	contig719	CZF1	Zinc finger, CCCH-type	At2g40140	62.38	2.78926	0		contig719	zinc finger ccch domain-containing protein 29-like isoform 2	1007	gi|508725864|gb|EOY17761.1|Zinc finger family protein [Theobroma cacao]	EOY17761	0	88	555.829	324	287
contig931	nuclease harbi1-like	981	gi|508783120|gb|EOY30376.1|Uncharacterized protein TCM_037603 [Theobroma cacao]	EOY30376	6.55932e-124	70	376.711	336	238	719	contig720	ATSZF1	salt-inducible zinc finger 1 (SZF1)	AT3g55980	56.62	3.19421	1.77734818473086e-08		contig720	zinc finger family protein	844	gi|508725864|gb|EOY17761.1|Zinc finger family protein [Theobroma cacao]	EOY17761	9.58033e-72	90	246.128	145	131
contig932	nuclease harbi1-like	1877	gi|508783120|gb|EOY30376.1|Uncharacterized protein TCM_037603 [Theobroma cacao]	EOY30376	0	90	808.905	499	450	721	contig722	ATSZF2	Zinc finger, CCCH-type	At2g40140	2e-164	3.54238	0		contig722	zinc finger ccch domain-containing protein 29-like	2344	gi|508725864|gb|EOY17761.1|Zinc finger family protein [Theobroma cacao]	EOY17761	0	88	1027.7	703	625
contig994	senescence-associated protein	1512	gi|508784318|gb|EOY31574.1|Tetraspanin8 [Theobroma cacao]	EOY31574	2.79708e-129	91	388.652	272	248	724	contig725	ANAC002	Belongs to a large family of putative transcriptional activators with NAC domain. Transcript level increases in response to wounding and abscisic acid. ATAF1 attentuates ABA signaling and sythesis. Mutants are hyposensitive to ABA.	At1g01720	75.68	2.05272	1.37196620183569e-09		contig725	nac domain ipr003441	1466	gi|206584339|gb|ACI15342.1|NAC domain protein NAC2 [Gossypium hirsutum] >gi|206584351|gb|ACI15348.1| NAC domain protein NAC2 [Gossypium hirsutum]	ACI15342	0	98	618.231	299	296
contig995	senescence-associated protein	1543	gi|508784318|gb|EOY31574.1|Tetraspanin8 [Theobroma cacao]	EOY31574	2.79122e-86	91	278.485	170	156	727	contig728		salt-inducible zinc finger 1 (SZF1)	AT3g55980	50	2.37964	0.00648436		contig728	zinc finger ccch domain-containing protein 29-like	697	gi|508725864|gb|EOY17761.1|Zinc finger family protein [Theobroma cacao]	EOY17761	5.30496e-37	79	147.517	104	83
contig996	senescence-associated protein	1279	gi|508784318|gb|EOY31574.1|Tetraspanin8 [Theobroma cacao]	EOY31574	1.69897e-133	92	396.356	272	252	728	contig729	CZF1	Domain Zinc finger, CCCH-type	At2g40140	53.88	2.95215	0		contig729	zinc finger ccch domain-containing protein 29-like	2374	gi|508725864|gb|EOY17761.1|Zinc finger family protein [Theobroma cacao]	EOY17761	0	86	967.607	683	591
contig1013	phosphate-responsive 1 family protein	1167	gi|508724070|gb|EOY15967.1|Phosphate-responsive 1 family protein [Theobroma cacao]	EOY15967	0	92	531.946	321	298	921	contig922		Heavy metal transport/detoxification superfamily protein; metal ion binding	AT5g60800	47.5	2.83545	0		contig922	heavy metal transport detoxification domain-containing protein	1205	gi|508787211|gb|EOY34467.1|Heavy metal transport/detoxification superfamily protein, putative [Theobroma cacao]	EOY34467	1.86349e-50	76	182.956	313	240
contig1014	phosphate-responsive 1 family protein	1195	gi|508724070|gb|EOY15967.1|Phosphate-responsive 1 family protein [Theobroma cacao]	EOY15967	0	97	556.984	319	310	922	contig923		Heavy metal transport/detoxification superfamily protein	AT5g60800	53.52	3.02428	0		#N/A	#N/A	#N/A	#N/A	#N/A	#N/A	#N/A	#N/A	#N/A	#N/A
contig1206	1-aminocyclopropane-1-carboxylate oxidase	1201	gi|83316226|gb|ABC02397.1|1-aminocyclopropane-1-carboxylate oxidase [Gossypium hirsutum]	ABC02397	0	98	569.311	311	306	923	contig924		Heavy metal transport/detoxification superfamily protein ; metal ion binding	AT5g60800	50.33	2.75623	0		contig924	heavy metal transport detoxification domain-containing protein	896	gi|508787211|gb|EOY34467.1|Heavy metal transport/detoxification superfamily protein, putative [Theobroma cacao]	EOY34467	5.57772e-39	80	125.946	211	170
contig1208	1-aminocyclopropane-1-carboxylate oxidase	830	gi|83316226|gb|ABC02397.1|1-aminocyclopropane-1-carboxylate oxidase [Gossypium hirsutum]	ABC02397	2.46412e-117	100	350.903	180	180	926	contig927		Heavy metal transport/detoxification superfamily protein	AT5g60800	7e-10	4.47465	0		#N/A	#N/A	#N/A	#N/A	#N/A	#N/A	#N/A	#N/A	#N/A	#N/A
contig1234	udp-glucuronate 4-epimerase 1-like	1722	gi|211906522|gb|ACJ11754.1|UDP-D-glucuronic acid 4-epimerase [Gossypium hirsutum]	ACJ11754	0	100	854.358	431	431	929	contig930	NA	unknown protein	AT5g12010	2e-146	5.07266	0		contig930	nuclease harbi1-like	1681	gi|508783120|gb|EOY30376.1|Uncharacterized protein TCM_037603 [Theobroma cacao]	EOY30376	0	77	661.759	522	402
contig1296	3-hydroxy-3-methylglutaryl-coenzyme a reductase 1 isoform 1	1022	gi|508707043|gb|EOX98939.1|3-hydroxy-3-methylglutaryl-coenzyme A reductase 1 isoform 1 [Theobroma cacao] >gi|508707044|gb|EOX98940.1| 3-hydroxy-3-methylglutaryl-coenzyme A reductase 1 isoform 1 [Theobroma cacao] >gi|508707045|gb|EOX98941.1| 3-hydroxy-3-methylglutaryl-coenzyme A reductase 1 isoform 1 [Theobroma cacao]	EOX98939	7.35611e-157	78	464.151	348	274	930	contig931	NA	Unknown protein	AT5g12010	1e-72	5.68736	0		contig931	nuclease harbi1-like	981	gi|508783120|gb|EOY30376.1|Uncharacterized protein TCM_037603 [Theobroma cacao]	EOY30376	6.55932e-124	70	376.711	336	238
contig1367	protein	1112	gi|508724069|gb|EOY15966.1|Phosphate-responsive 1 family protein [Theobroma cacao]	EOY15966	8.02979e-179	85	511.531	324	278	931	contig932	NA	Unknown protein	AT4g29780	2e-161	6.27849	0		contig932	nuclease harbi1-like	1877	gi|508783120|gb|EOY30376.1|Uncharacterized protein TCM_037603 [Theobroma cacao]	EOY30376	0	90	808.905	499	450
contig1369	protein	1212	gi|508724069|gb|EOY15966.1|Phosphate-responsive 1 family protein [Theobroma cacao]	EOY15966	0	90	525.783	319	290	993	contig994		Member of TETRASPANIN family	AT4g28050	65.64	2.22266	4.73283175102975e-11		contig994	senescence-associated protein	1512	gi|508784318|gb|EOY31574.1|Tetraspanin8 [Theobroma cacao]	EOY31574	2.79708e-129	91	388.652	272	248
contig1387	protein	1251	gi|508724633|gb|EOY16530.1|Uncharacterized protein TCM_035327 [Theobroma cacao]	EOY16530	5.11756e-161	86	468.389	332	286	994	contig995	TET7	Member of TETRASPANIN family	AT4g28050	64.24	2.61238	3.0123591681817e-14		contig995	senescence-associated protein	1543	gi|508784318|gb|EOY31574.1|Tetraspanin8 [Theobroma cacao]	EOY31574	2.79122e-86	91	278.485	170	156
contig1388	syntaxin-121-like	1423	gi|508716606|gb|EOY08503.1|Syntaxin of plants 121 [Theobroma cacao]	EOY08503	0	99	535.413	304	301	995	contig996	TET7	Member of TETRASPANIN family	AT4g28050	67.18	2.34174	3.94954586087664e-12		contig996	senescence-associated protein	1279	gi|508784318|gb|EOY31574.1|Tetraspanin8 [Theobroma cacao]	EOY31574	1.69897e-133	92	396.356	272	252
contig1389	syntaxin of plants 121	1636	gi|508716606|gb|EOY08503.1|Syntaxin of plants 121 [Theobroma cacao]	EOY08503	1.63315e-105	98	331.257	187	185	1012	contig1013	EXO	EXORDIUM (EXO)	AT4g08950	67.95	2.64979	1.53477793062422e-14		contig1013	phosphate-responsive 1 family protein	1167	gi|508724070|gb|EOY15967.1|Phosphate-responsive 1 family protein [Theobroma cacao]	EOY15967	0	92	531.946	321	298
contig1540	ring-h2 finger protein atl2-like	1166	gi|508714673|gb|EOY06570.1|Toxicos en levadura 2, putative [Theobroma cacao]	EOY06570	7.74854e-112	81	341.273	304	248	1013	contig1014	EXO	EXORDIUM (EXO)	AT4g08950	69.3	2.43852	4.55515306260404e-13		contig1014	phosphate-responsive 1 family protein	1195	gi|508724070|gb|EOY15967.1|Phosphate-responsive 1 family protein [Theobroma cacao]	EOY15967	0	97	556.984	319	310
contig1541	ring-h2 finger protein atl2-like	1193	gi|508714673|gb|EOY06570.1|Toxicos en levadura 2, putative [Theobroma cacao]	EOY06570	4.64547e-113	81	344.739	305	248	1205	contig1206	ACO4	Encodes 1-aminocyclopropane-1-carboxylate oxidase	At1g05010	72.45	2.08537	7.19969179862514e-10		contig1206	1-aminocyclopropane-1-carboxylate oxidase	1201	gi|83316226|gb|ABC02397.1|1-aminocyclopropane-1-carboxylate oxidase [Gossypium hirsutum]	ABC02397	0	98	569.311	311	306
contig1551	protein	2096	gi|508719710|gb|EOY11607.1|Calmodulin-binding protein, putative isoform 1 [Theobroma cacao]	EOY11607	0	78	761.525	589	460	1205	contig1206		Protein of unknown function	AT3g61670	40.62	2.08417	4.4633305194444e-08		contig1206	1-aminocyclopropane-1-carboxylate oxidase	1201	gi|83316226|gb|ABC02397.1|1-aminocyclopropane-1-carboxylate oxidase [Gossypium hirsutum]	ABC02397	0	98	569.311	311	306
contig1552	protein	2099	gi|508719710|gb|EOY11607.1|Calmodulin-binding protein, putative isoform 1 [Theobroma cacao]	EOY11607	0	76	736.102	590	454	1207	contig1208	ACO4	Encodes 1-aminocyclopropane-1-carboxylate oxidase	At1g05010	82.22	2.16336	1.47912274139553e-10		contig1208	1-aminocyclopropane-1-carboxylate oxidase	830	gi|83316226|gb|ABC02397.1|1-aminocyclopropane-1-carboxylate oxidase [Gossypium hirsutum]	ABC02397	2.46412e-117	100	350.903	180	180
contig1646	transcription factor	1132	gi|112819971|gb|ABI23959.1|WRKY transcription factor 2 [Gossypium hirsutum]	ABI23959	4.10198e-79	79	256.914	197	156	1233	contig1234	GAE1	UDP-D-glucuronate 4-epimerase	AT4g30440	89.53	2.03112	2.33161291206436e-08		contig1234	udp-glucuronate 4-epimerase 1-like	1722	gi|211906522|gb|ACJ11754.1|UDP-D-glucuronic acid 4-epimerase [Gossypium hirsutum]	ACJ11754	0	100	854.358	431	431
contig1660	protein hothead	765	gi|508779879|gb|EOY27135.1|Glucose-methanol-choline (GMC) oxidoreductase family protein [Theobroma cacao]	EOY27135	8.11189e-45	86	119.398	73	63	1295	contig1296	ATHMGR1	Encodes a 3-hydroxy-3-methylglutaryl coenzyme A reductase, which is involved in melavonate biosynthesis and performs the first committed step in isoprenoid biosynthesis. Expression is activated in dark in leaf tissue but not controlled by light in the root	At1g76490	59.11	2.11219	0.000658691		contig1296	3-hydroxy-3-methylglutaryl-coenzyme a reductase 1 isoform 1	1022	gi|508707043|gb|EOX98939.1|3-hydroxy-3-methylglutaryl-coenzyme A reductase 1 isoform 1 [Theobroma cacao] >gi|508707044|gb|EOX98940.1| 3-hydroxy-3-methylglutaryl-coenzyme A reductase 1 isoform 1 [Theobroma cacao] >gi|508707045|gb|EOX98941.1| 3-hydroxy-3-methylglutaryl-coenzyme A reductase 1 isoform 1 [Theobroma cacao]	EOX98939	7.35611e-157	78	464.151	348	274
contig1674	xyloglucan endotransglycosylase	1060	gi|359484996|ref|XP_002273742.2|PREDICTED: probable xyloglucan endotransglucosylase/hydrolase protein 23-like [Vitis vinifera]	XP_002273742	4.16569e-106	82	191.43	127	105	1338	contig1339		Adenine nucleotide alpha hydrolases-like superfamily protein	AT3g53990	63.69	-2.01745	2.86376760061306e-09		contig1339	universal stress protein 1	1228	gi|166203457|gb|ABY84681.1|universal stress protein 1 [Gossypium arboreum] >gi|169248110|gb|ACA51838.1| universal stress protein 1 [Gossypium arboreum]	ABY84681	8.02469e-98	95	300.827	157	150
contig1676	probable xyloglucan endotransglucosylase hydrolase protein 23-like	1027	gi|508784542|gb|EOY31798.1|Xyloglucan endotransglycosylase 6 isoform 1 [Theobroma cacao]	EOY31798	5.77071e-155	91	447.973	259	237	1366	contig1367	EXO	EXORDIUM (EXO); response to brassinosteroid stimulus	AT4g08950	66.14	3.35892	0		contig1367	protein	1112	gi|508724069|gb|EOY15966.1|Phosphate-responsive 1 family protein [Theobroma cacao]	EOY15966	8.02979e-179	85	511.531	324	278
contig1677	syringolide-induced protein 19-1-5	803	gi|508784542|gb|EOY31798.1|Xyloglucan endotransglycosylase 6 isoform 1 [Theobroma cacao]	EOY31798	1.76684e-103	92	313.538	168	156	1368	contig1369	EXO	EXORDIUM (EXO)	AT4g08950	67.63	2.06189	2.70161378117125e-09		contig1369	protein	1212	gi|508724069|gb|EOY15966.1|Phosphate-responsive 1 family protein [Theobroma cacao]	EOY15966	0	90	525.783	319	290
contig1720	phosphatase 2c family protein	869	gi|508706525|gb|EOX98421.1|Phosphatase 2C family protein [Theobroma cacao]	EOX98421	2.74541e-98	90	305.064	176	160	1386	contig1387		unknown protein	At1g31130	38.81	2.15488	6.3236386415321e-10		contig1387	protein	1251	gi|508724633|gb|EOY16530.1|Uncharacterized protein TCM_035327 [Theobroma cacao]	EOY16530	5.11756e-161	86	468.389	332	286
contig1722	probable protein phosphatase 2c 63-like	1650	gi|508706525|gb|EOX98421.1|Phosphatase 2C family protein [Theobroma cacao]	EOX98421	0	94	715.687	381	360	1387	contig1388	AT-SYR1	Encodes a syntaxin localized at the plasma membrane (SYR1, Syntaxin Related Protein 1, also known as SYP121, PENETRATION1/PEN1). SYR1/PEN1 is a member of the SNARE superfamily proteins	AT3g11820	79.29	2.4149	2.02288502586626e-12		contig1388	syntaxin-121-like	1423	gi|508716606|gb|EOY08503.1|Syntaxin of plants 121 [Theobroma cacao]	EOY08503	0	99	535.413	304	301
contig1798	protein	1163	gi|508706807|gb|EOX98703.1|Dicarboxylate carrier 2 [Theobroma cacao]	EOX98703	0	95	534.258	320	304	1388	contig1389	AT-SYR1	Encodes a syntaxin localized at the plasma membrane (SYR1, Syntaxin Related Protein 1, also known as SYP121, PENETRATION1/PEN1). SYR1/PEN1 is a member of the SNARE superfamily proteins. SNARE proteins are involved in cell signaling, vesicle traffic, growth and development	AT3g11820	79.27	2.81781	5.38361912200587e-12		contig1389	syntaxin of plants 121	1636	gi|508716606|gb|EOY08503.1|Syntaxin of plants 121 [Theobroma cacao]	EOY08503	1.63315e-105	98	331.257	187	185
contig1952	probable wrky transcription factor 33-like	1794	gi|508787375|gb|EOY34631.1|WRKY DNA-binding protein 33 isoform 1 [Theobroma cacao]	EOY34631	0	86	602.438	418	360	1493	contig1494		Encodes a germin-like protein. Its transcripts are more abundant in RNA from leaves collected in the evening, suggesting some kind of circadian regulation	AT5g20630	70.62	-2.08905	2.29041837007198e-07		#N/A	#N/A	#N/A	#N/A	#N/A	#N/A	#N/A	#N/A	#N/A	#N/A
contig1953	probable wrky transcription factor 33-like	820	gi|508787376|gb|EOY34632.1|WRKY DNA-binding protein 33 isoform 2 [Theobroma cacao]	EOY34632	5.7606e-49	77	179.489	151	117	1495	contig1496	ATGER3	Encodes a germin-like protein. Its transcripts are more abundant in RNA from leaves collected in the evening, suggesting some kind of circadian regulation.	AT5g20630	70.62	-2.1987	4.13629377772628e-07		contig1496	germin-like protein	836	gi|119657105|gb|ABL86677.1|GLP3 [Gossypium barbadense]	ABL86677	7.89145e-102	93	307.375	180	168
contig1954	probable wrky transcription factor 33-like	1338	gi|508787375|gb|EOY34631.1|WRKY DNA-binding protein 33 isoform 1 [Theobroma cacao]	EOY34631	5.07596e-143	81	433.721	381	310	1539	contig1540	ATL2	RING-H2 protein induced after exposure to chitin or inactivated crude cellulase preparations.	AT3g16720	2e-51	3.71036	0		contig1540	ring-h2 finger protein atl2-like	1166	gi|508714673|gb|EOY06570.1|Toxicos en levadura 2, putative [Theobroma cacao]	EOY06570	7.74854e-112	81	341.273	304	248
contig1960	linoleate 13s-lipoxygenase 3- chloroplastic-like	3340	gi|508780012|gb|EOY27268.1|Lipoxygenase 3 [Theobroma cacao]	EOY27268	0	92	1599.33	928	857	1540	contig1541	ATL2	RING-H2 protein induced after exposure to chitin or inactivated crude cellulase preparations.	AT3g16720	4e-52	3.77406	0		contig1541	ring-h2 finger protein atl2-like	1193	gi|508714673|gb|EOY06570.1|Toxicos en levadura 2, putative [Theobroma cacao]	EOY06570	4.64547e-113	81	344.739	305	248
contig2076	ap2 erf domain-containing transcription factor	1209	gi|508703267|gb|EOX95163.1|Integrase-type DNA-binding superfamily protein, putative [Theobroma cacao]	EOX95163	4.24769e-119	76	360.533	325	250	1550	contig1551		Calmodulin-binding protein	AT5g57580	43.67	3.14121	0		contig1551	protein	2096	gi|508719710|gb|EOY11607.1|Calmodulin-binding protein, putative isoform 1 [Theobroma cacao]	EOY11607	0	78	761.525	589	460
contig2077	ap2 erf domain-containing transcription factor	1178	gi|508703267|gb|EOX95163.1|Integrase-type DNA-binding superfamily protein, putative [Theobroma cacao]	EOX95163	1.20483e-79	71	254.988	263	187	1551	contig1552		Calmodulin-binding protein	AT5g57580	42.82	2.99596	0		contig1552	protein	2099	gi|508719710|gb|EOY11607.1|Calmodulin-binding protein, putative isoform 1 [Theobroma cacao]	EOY11607	0	76	736.102	590	454
contig2098	u-box domain-containing protein 27-like	1376	gi|508724770|gb|EOY16667.1|Plant U-box 29, putative [Theobroma cacao]	EOY16667	0	90	599.356	405	366	1645	contig1646	ATWRKY40	Pathogen-induced transcription factor. Binds W-box sequences in vitro	At1g80840	4e-33	4.28785	0		contig1646	transcription factor	1132	gi|112819971|gb|ABI23959.1|WRKY transcription factor 2 [Gossypium hirsutum]	ABI23959	4.10198e-79	79	256.914	197	156
contig2100	mitogen-activated protein kinase 3	694	gi|288551668|gb|ADC53304.1|map kinase 3 [Brassica juncea]	ADC53304	4.10989e-20	100	94.7449	45	45	1659	contig1660	EDA17	Originally identified as a mutation that causes floral organs to fuse together. About 10-20% of mutants also have defects in ovules. Mutants have reduced fertility most likely as because of fusions that pistil emergence. The protein has similarity to the mandelonitrile lyase family of FAD containing oxidoreductases and is predicted to be secreted	At1g72970	4e-31	3.54689	0.0131812		contig1660	protein hothead	765	gi|508779879|gb|EOY27135.1|Glucose-methanol-choline (GMC) oxidoreductase family protein [Theobroma cacao]	EOY27135	8.11189e-45	86	119.398	73	63
contig2101	mitogen-activated protein kinase 3	1588	gi|508787017|gb|EOY34273.1|Mitogen-activated protein kinase 3 [Theobroma cacao]	EOY34273	0	96	737.643	375	361	1673	contig1674	TCH4	Encodes a cell wall-modifying enzyme, rapidly upregulated in response to environmental stimuli	AT5g57560	4e-72	5.83802	9.62157235604874e-12		contig1674	xyloglucan endotransglycosylase	1060	gi|359484996|ref|XP_002273742.2|PREDICTED: probable xyloglucan endotransglucosylase/hydrolase protein 23-like [Vitis vinifera]	XP_002273742	4.16569e-106	82	191.43	127	105
contig2102	mitogen-activated protein kinase 3	1299	gi|297748119|gb|ADI52626.1|mitogen-activated protein kinase 3 [Gossypium hirsutum]	ADI52626	0	100	784.252	376	376	1675	contig1676	TCH4	Encodes a cell wall-modifying enzyme, rapidly upregulated in response to environmental stimuli	AT5g57560	7e-118	4.66223	0		contig1676	probable xyloglucan endotransglucosylase hydrolase protein 23-like	1027	gi|508784542|gb|EOY31798.1|Xyloglucan endotransglycosylase 6 isoform 1 [Theobroma cacao]	EOY31798	5.77071e-155	91	447.973	259	237
contig2313	l-ascorbate oxidase homolog	879	gi|462395695|gb|EMJ01494.1|hypothetical protein PRUPE_ppa004000mg [Prunus persica]	EMJ01494	1.81781e-72	91	135.576	72	66	1676	contig1677	XTH23	xyloglucan endotransglycosylase-related protein (XTR6)	AT4g25810	1e-98	3.62515	5.06196281268936e-05		contig1677	syringolide-induced protein 19-1-5	803	gi|508784542|gb|EOY31798.1|Xyloglucan endotransglycosylase 6 isoform 1 [Theobroma cacao]	EOY31798	1.76684e-103	92	313.538	168	156
contig2314	l-ascorbate oxidase homolog	2143	gi|508705640|gb|EOX97536.1|SKU5 similar 5 [Theobroma cacao]	EOX97536	0	95	1019.22	546	521	1719	contig1720	APD5	Protein phosphatase 2C family protein	AT4g33920	72	2.32272	4.51235395260819e-07		contig1720	phosphatase 2c family protein	869	gi|508706525|gb|EOX98421.1|Phosphatase 2C family protein [Theobroma cacao]	EOX98421	2.74541e-98	90	305.064	176	160
contig2315	l-ascorbate oxidase homolog	1971	gi|508705640|gb|EOX97536.1|SKU5 similar 5 [Theobroma cacao]	EOX97536	0	96	986.482	519	499	1721	contig1722	APD5	Protein phosphatase 2C family protein; protein serine/threonine phosphatase activity, catalytic activity	AT4g33920	75.53	2.69823	1.53477793062422e-14		contig1722	probable protein phosphatase 2c 63-like	1650	gi|508706525|gb|EOX98421.1|Phosphatase 2C family protein [Theobroma cacao]	EOX98421	0	94	715.687	381	360
contig2320	late embryogenesis abundant hydroxyproline-rich glycoprotein	1007	gi|508787039|gb|EOY34295.1|Late embryogenesis abundant (LEA) hydroxyproline-rich glycoprotein family, putative isoform 1 [Theobroma cacao] >gi|508787040|gb|EOY34296.1| Late embryogenesis abundant (LEA) hydroxyproline-rich glycoprotein family, putative isoform 1 [Theobroma cacao]	EOY34295	5.72301e-127	88	375.941	260	231	1722	contig1723	APD5	Protein phosphatase 2C family protein; protein serine/threonine phosphatase activity, catalytic activity	AT4g33920	59.61	3.06728	7.56166933131202e-13		#N/A	#N/A	#N/A	#N/A	#N/A	#N/A	#N/A	#N/A	#N/A	#N/A
contig2321	late embryogenesis abundant hydroxyproline-rich glycoprotein	815	gi|508787039|gb|EOY34295.1|Late embryogenesis abundant (LEA) hydroxyproline-rich glycoprotein family, putative isoform 1 [Theobroma cacao] >gi|508787040|gb|EOY34296.1| Late embryogenesis abundant (LEA) hydroxyproline-rich glycoprotein family, putative isoform 1 [Theobroma cacao]	EOY34295	1.84362e-82	83	259.61	213	178	1776	contig1777		IQ-domain 6 (IQD6	At2g26180	50	-3.07198	0		contig1777	iq-domain 6	1625	gi|508782675|gb|EOY29931.1|IQ-domain 6 [Theobroma cacao]	EOY29931	2.84042e-72	64	249.595	285	185
contig2428	calcium-binding protein cml27	755	gi|508774036|gb|EOY21292.1|Calcium-binding EF-hand family protein [Theobroma cacao]	EOY21292	1.61361e-68	85	219.935	164	140	1777	contig1778		IQ-domain 6 (IQD6	At2g26180	66.41	-2.8105	0		contig1778	heat shock transcription factor a2 isoform 1	3233	gi|462420247|gb|EMJ24510.1|hypothetical protein PRUPE_ppa007300mg [Prunus persica]	EMJ24510	1.4677e-122	80	320.087	280	226
contig2448	tonoplast intrinsic	715	gi|292653531|gb|ADE34283.1|aquaporin TIP1;7 [Gossypium hirsutum]	ADE34283	2.21657e-103	98	311.612	176	174	1778	contig1779	ATHSFA2	member of Heat Stress Transcription Factor (Hsf) family. Involved in response to misfolded protein accumulation in the cytosol. Regulated by alternative splicing and non-sense-mediated decay.	At2g26150	50.39	-3.29003	0		#N/A	#N/A	#N/A	#N/A	#N/A	#N/A	#N/A	#N/A	#N/A	#N/A
contig2536	xyloglucan endotransglucosylase hydrolase family protein	1100	gi|508714788|gb|EOY06685.1|Xyloglucan endotransglucosylase/hydrolase family protein [Theobroma cacao]	EOY06685	1.45973e-140	93	375.555	194	181	1797	contig1798	ATPUMP5	Encodes one of the mitochondrial dicarboxylate carriers (DIC)	At2g22500	3e-111	6.13007	0		contig1798	protein	1163	gi|508706807|gb|EOX98703.1|Dicarboxylate carrier 2 [Theobroma cacao]	EOX98703	0	95	534.258	320	304
contig2538	xyloglucan endotransglucosylase hydrolase family protein	1083	gi|508784528|gb|EOY31784.1|Xyloglucan endotransglucosylase/hydrolase family protein [Theobroma cacao]	EOY31784	4.65594e-180	92	513.072	290	268	1951	contig1952	ATWRKY33	Member of the plant WRKY transcription factor family. Regulates the antagonistic relationship between defense pathways mediating responses to P. syringae and necrotrophic fungal pathogens. Located in nucleus. Involved in response to various abiotic stresses - especially salt stress.	At2g38470	56.58	2.5551	3.0123591681817e-14		contig1952	probable wrky transcription factor 33-like	1794	gi|508787375|gb|EOY34631.1|WRKY DNA-binding protein 33 isoform 1 [Theobroma cacao]	EOY34631	0	86	602.438	418	360
contig2539	xyloglucan endotransglucosylase hydrolase family protein	730	gi|508784528|gb|EOY31784.1|Xyloglucan endotransglucosylase/hydrolase family protein [Theobroma cacao]	EOY31784	1.51793e-106	91	321.242	183	168	1952	contig1953	ATWRKY33	Member of the plant WRKY transcription factor family. Regulates the antagonistic relationship between defense pathways mediating responses to P. syringae and necrotrophic fungal pathogens. Located in nucleus. Involved in response to various abiotic stresses - especially salt stress	At2g38470	44.67	2.42636	2.45606573427175e-11		contig1953	probable wrky transcription factor 33-like	820	gi|508787376|gb|EOY34632.1|WRKY DNA-binding protein 33 isoform 2 [Theobroma cacao]	EOY34632	5.7606e-49	77	179.489	151	117
contig2540	xyloglucan endotransglucosylase hydrolase family protein	1107	gi|508784528|gb|EOY31784.1|Xyloglucan endotransglucosylase/hydrolase family protein [Theobroma cacao]	EOY31784	1.22786e-178	94	509.605	289	274	1953	contig1954	WRKY26	Encodes WRKY DNA-binding protein 26 (WRKY26).	AT5g07100	48.26	2.6081	4.46309655899313e-14		contig1954	probable wrky transcription factor 33-like	1338	gi|508787375|gb|EOY34631.1|WRKY DNA-binding protein 33 isoform 1 [Theobroma cacao]	EOY34631	5.07596e-143	81	433.721	381	310
contig2595	calcium-transporting atpase plasma membrane-type-like	1979	gi|508699776|gb|EOX91672.1|Calcium ATPase 2 isoform 1 [Theobroma cacao] >gi|508699777|gb|EOX91673.1| Calcium ATPase 2 isoform 1 [Theobroma cacao]	EOX91672	0	95	1016.53	539	517	1959	contig1960	ATLOX4	PLAT/LH2 domain-containing lipoxygenase family protein; oxidoreductase activity, acting on single donors with incorporation of molecular oxygen, incorporation of two atoms of oxygen, lipoxygenase activity, iron ion binding, metal ion binding	At1g72520	0	3.73365	0		contig1960	linoleate 13s-lipoxygenase 3- chloroplastic-like	3340	gi|508780012|gb|EOY27268.1|Lipoxygenase 3 [Theobroma cacao]	EOY27268	0	92	1599.33	928	857
contig2605	wrky transcription factor 17	1987	gi|508715152|gb|EOY07049.1|RNI-like superfamily protein [Theobroma cacao]	EOY07049	0	72	612.838	562	405	2075	contig2076	ATEBP	Encodes a member of the ERF (ethylene response factor) subfamily B-2 of the plant specific ERF/AP2 transcription factor family (RAP2.3). The protein contains one AP2 domain.	AT3g16770	48.21	2.22601	5.79122872488872e-11		contig2076	ap2 erf domain-containing transcription factor	1209	gi|508703267|gb|EOX95163.1|Integrase-type DNA-binding superfamily protein, putative [Theobroma cacao]	EOX95163	4.24769e-119	76	360.533	325	250
contig2606	wrky transcription factor	882	gi|508715152|gb|EOY07049.1|RNI-like superfamily protein [Theobroma cacao]	EOY07049	3.96334e-89	78	298.901	215	169	2076	contig2077		Encodes a member of the ERF (ethylene response factor) subfamily B-2 of ERF/AP2 transcription factor family (RAP2.2). The protein contains one AP2 domain	AT3g14230	57.6	2.3011	9.70861451838284e-10		contig2077	ap2 erf domain-containing transcription factor	1178	gi|508703267|gb|EOX95163.1|Integrase-type DNA-binding superfamily protein, putative [Theobroma cacao]	EOX95163	1.20483e-79	71	254.988	263	187
contig2607	wrky transcription factor 17	1468	gi|508715152|gb|EOY07049.1|RNI-like superfamily protein [Theobroma cacao]	EOY07049	1.85764e-86	60	298.901	466	283	2097	contig2098	PUB29	Encodes a protein containing a U-box and an ARM domain. This protein has E3 ubiquitin ligase activity based on in vitro assays.	AT3g18710	5e-69	3.94555	0		contig2098	u-box domain-containing protein 27-like	1376	gi|508724770|gb|EOY16667.1|Plant U-box 29, putative [Theobroma cacao]	EOY16667	0	90	599.356	405	366
contig2661	trypsin inhibitor	898	gi|55139090|gb|AAV41233.1|putative 21 kDa trypsin inhibitor [Theobroma bicolor]	AAV41233	2.00686e-82	74	259.225	225	168	2099	contig2100	ATMAPK3	Encodes a mitogen-activated kinase whose mRNA levels increase in response to touch, cold, salinity stress and chitin oligomers.Also functions in ovule development. Heterozygous MPK3 mutants in a homozygous MPK6 background are female sterile due to defects in integument development. MPK3 can be dephosphorylated by MKP2 in vitro.	AT3g45640	2e-19	4.26672	8.60833098005574e-07		contig2100	mitogen-activated protein kinase 3	694	gi|288551668|gb|ADC53304.1|map kinase 3 [Brassica juncea]	ADC53304	4.10989e-20	100	94.7449	45	45
contig2663	trypsin inhibitor	1376	gi|508773995|gb|EOY21251.1|21 kDa seed protein [Theobroma cacao]	EOY21251	7.28519e-81	73	260.766	223	165	2100	contig2101	ATMAPK3	Encodes a mitogen-activated kinase whose mRNA levels increase in response to touch, cold, salinity stress and chitin oligomers.Also functions in ovule development. Heterozygous MPK3 mutants in a homozygous MPK6 background are female sterile due to defects in integument development. MPK3 can be dephosphorylated by MKP2 in vitro.	AT3g45640	0	4.63318	0		contig2101	mitogen-activated protein kinase 3	1588	gi|508787017|gb|EOY34273.1|Mitogen-activated protein kinase 3 [Theobroma cacao]	EOY34273	0	96	737.643	375	361
contig2664	trypsin inhibitor	862	gi|55139090|gb|AAV41233.1|putative 21 kDa trypsin inhibitor [Theobroma bicolor]	AAV41233	3.06435e-71	71	230.335	224	161	2101	contig2102	ATMAPK3	Encodes a mitogen-activated kinase whose mRNA levels increase in response to touch, cold, salinity stress and chitin oligomers.Also functions in ovule development	AT3g45640	84.66	2.1661	2.56696879266398e-10		contig2102	mitogen-activated protein kinase 3	1299	gi|297748119|gb|ADI52626.1|mitogen-activated protein kinase 3 [Gossypium hirsutum]	ADI52626	0	100	784.252	376	376
contig2687	sync1 protein	2001	gi|508782218|gb|EOY29474.1|Uncharacterized protein isoform 1 [Theobroma cacao] >gi|508782219|gb|EOY29475.1| Uncharacterized protein isoform 1 [Theobroma cacao]	EOY29474	0	77	675.241	599	466	2277	contig2278	ATRDUF2	Encodes an ABA- and drought-induced RING-DUF1117 gene whose mutation results in hyposensitive phenotypes toward ABA in terms of germination rate and stomatal closure and markedly reduced tolerance to drought stress relative to wild-type plants.	AT5g59550	51.76	2.61195	1.53477793062422e-14		#N/A	#N/A	#N/A	#N/A	#N/A	#N/A	#N/A	#N/A	#N/A	#N/A
contig2688	sync1 protein	589	gi|508782220|gb|EOY29476.1|Uncharacterized protein isoform 3 [Theobroma cacao]	EOY29476	6.78845e-85	79	270.011	188	150	2312	contig2313	SKS5	SKU5 similar 5 (sks5); FUNCTIONS IN: oxidoreductase activity, copper ion binding	At1g76160	2e-66	4.05531	4.36418185817681e-10		contig2313	l-ascorbate oxidase homolog	879	gi|462395695|gb|EMJ01494.1|hypothetical protein PRUPE_ppa004000mg [Prunus persica]	EMJ01494	1.81781e-72	91	135.576	72	66
contig2758	polyadenylate-binding protein-interacting protein 2	856	gi|508717200|gb|EOY09097.1|Dehydration-induced protein, putative [Theobroma cacao]	EOY09097	2.30691e-60	86	188.348	117	101	2313	contig2314	SKS5	SKU5 similar 5 (sks5); oxidoreductase activity, copper ion binding	At1g76160	79.42	2.97255	0		contig2314	l-ascorbate oxidase homolog	2143	gi|508705640|gb|EOX97536.1|SKU5 similar 5 [Theobroma cacao]	EOX97536	0	95	1019.22	546	521
contig2875	nac domain ipr003441	1808	gi|206584337|gb|ACI15341.1|NAC domain protein NAC1 [Gossypium hirsutum] >gi|206584349|gb|ACI15347.1| NAC domain protein NAC1 [Gossypium hirsutum]	ACI15341	0	97	563.148	276	270	2314	contig2315	SKS5	SKU5 similar 5 (sks5); oxidoreductase activity, copper ion binding	At1g76160	79	3.1864	0		contig2315	l-ascorbate oxidase homolog	1971	gi|508705640|gb|EOX97536.1|SKU5 similar 5 [Theobroma cacao]	EOX97536	0	96	986.482	519	499
contig2881	aspartic proteinase asp1-like	1263	gi|508724447|gb|EOY16344.1|Eukaryotic aspartyl protease family protein isoform 1 [Theobroma cacao]	EOY16344	2.19942e-115	87	193.356	116	101	2319	contig2320		Late embryogenesis abundant (LEA) hydroxyproline-rich glycoprotein family	At2g27080	3e-74	3.66494	0		contig2320	late embryogenesis abundant hydroxyproline-rich glycoprotein	1007	gi|508787039|gb|EOY34295.1|Late embryogenesis abundant (LEA) hydroxyproline-rich glycoprotein family, putative isoform 1 [Theobroma cacao] >gi|508787040|gb|EOY34296.1| Late embryogenesis abundant (LEA) hydroxyproline-rich glycoprotein family, putative isoform 1 [Theobroma cacao]	EOY34295	5.72301e-127	88	375.941	260	231
contig2965	omega-3 fatty acid desaturase	683	gi|300507127|gb|ADK23939.1|3FAD [Gossypium hirsutum]	ADK23939	1.80541e-62	61	138.658	126	78	2320	contig2321		Late embryogenesis abundant (LEA) hydroxyproline-rich glycoprotein family	At2g27080	2e-51	4.04624	0		contig2321	late embryogenesis abundant hydroxyproline-rich glycoprotein	815	gi|508787039|gb|EOY34295.1|Late embryogenesis abundant (LEA) hydroxyproline-rich glycoprotein family, putative isoform 1 [Theobroma cacao] >gi|508787040|gb|EOY34296.1| Late embryogenesis abundant (LEA) hydroxyproline-rich glycoprotein family, putative isoform 1 [Theobroma cacao]	EOY34295	1.84362e-82	83	259.61	213	178
contig2968	calcium-dependent protein kinase	671	gi|508698955|gb|EOX90851.1|Calcium dependent protein kinase 16 [Theobroma cacao]	EOX90851	2.44406e-35	62	140.969	129	80	2389	contig2390	ATHSP23.6-MITO	AtHSP23.6-mito mRNA, nuclear gene encoding mitochondrial	AT4g25200	62.62	-3.59207	0		contig2390	heat shock protein	967	gi|508775629|gb|EOY22885.1|Mitochondrion-localized small heat shock protein 23.6, putative isoform 1 [Theobroma cacao]	EOY22885	6.20574e-105	94	317.39	211	199
contig3005	blue copper protein	914	gi|319433445|gb|ADV57640.1|copper binding protein 5 [Gossypium hirsutum]	ADV57640	1.28267e-76	86	243.817	227	197	2390	contig2391	ATHSP23.6	AtHSP23.6-mito mRNA, nuclear gene encoding mitochondrial	AT4g25200	59.09	-2.38154	6.88557946196498e-08		#N/A	#N/A	#N/A	#N/A	#N/A	#N/A	#N/A	#N/A	#N/A	#N/A
contig3006	blue copper	890	gi|319433445|gb|ADV57640.1|copper binding protein 5 [Gossypium hirsutum]	ADV57640	3.4322e-85	100	265.388	200	200	2427	contig2428		Calcium-binding EF-hand family protein	At1g18210	60.12	2.29183	8.00732173753885e-11		contig2428	calcium-binding protein cml27	755	gi|508774036|gb|EOY21292.1|Calcium-binding EF-hand family protein [Theobroma cacao]	EOY21292	1.61361e-68	85	219.935	164	140
contig3007	conserved hypothetical protein	739	gi|255548822|ref|XP_002515467.1|conserved hypothetical protein [Ricinus communis] >gi|223545411|gb|EEF46916.1| conserved hypothetical protein [Ricinus communis]	XP_002515467	4.22442e-15	55	78.9518	130	72	2447	contig2448	ATTIP1.3	Encodes AtTIP1;3, functions as water and urea channels in pollen.	AT4g01470	82.39	2.5745	0.00704061		contig2448	tonoplast intrinsic	715	gi|292653531|gb|ADE34283.1|aquaporin TIP1;7 [Gossypium hirsutum]	ADE34283	2.21657e-103	98	311.612	176	174
contig3008	conserved hypothetical protein	866	gi|255548822|ref|XP_002515467.1|conserved hypothetical protein [Ricinus communis] >gi|223545411|gb|EEF46916.1| conserved hypothetical protein [Ricinus communis]	XP_002515467	1.08524e-17	53	86.6557	136	73	2535	contig2536	TCH4	Encodes a cell wall-modifying enzyme, rapidly upregulated in response to environmental stimuli	AT5g57560	76.44	3.22254	1.26886873101607e-13		contig2536	xyloglucan endotransglucosylase hydrolase family protein	1100	gi|508714788|gb|EOY06685.1|Xyloglucan endotransglucosylase/hydrolase family protein [Theobroma cacao]	EOY06685	1.45973e-140	93	375.555	194	181
contig3055	soybean gene regulated by cold-	1030	gi|508719578|gb|EOY11475.1|Soybean gene regulated by cold-2, putative [Theobroma cacao]	EOY11475	6.80896e-67	79	223.402	169	134	2536	contig2537	XTH23	Xyloglucan endotransglycosylase-related protein (XTR6)	AT4g25810	8e-66	5.22941	0		#N/A	#N/A	#N/A	#N/A	#N/A	#N/A	#N/A	#N/A	#N/A	#N/A
contig3170	phosphate transporter pho1 homolog 3-like	2465	gi|508709945|gb|EOY01842.1|EXS (ERD1/XPR1/SYG1) family protein [Theobroma cacao]	EOY01842	0	92	1109.75	757	697	2537	contig2538	TCH4	Encodes a cell wall-modifying enzyme, rapidly upregulated in response to environmental stimuli	AT5g57560	1e-123	3.72107	8.85298888871177e-13		contig2538	xyloglucan endotransglucosylase hydrolase family protein	1083	gi|508784528|gb|EOY31784.1|Xyloglucan endotransglucosylase/hydrolase family protein [Theobroma cacao]	EOY31784	4.65594e-180	92	513.072	290	268
contig3187	zinc finger protein zat10-like	1090	gi|508706560|gb|EOX98456.1|Zinc-finger DNA binding protein, putative [Theobroma cacao]	EOX98456	2.36646e-80	74	258.07	276	205	2538	contig2539	TCH4	Encodes a cell wall-modifying enzyme, rapidly upregulated in response to environmental stimuli	AT5g57560	5e-77	5.57067	0		contig2539	xyloglucan endotransglucosylase hydrolase family protein	730	gi|508784528|gb|EOY31784.1|Xyloglucan endotransglucosylase/hydrolase family protein [Theobroma cacao]	EOY31784	1.51793e-106	91	321.242	183	168
contig3293	syntaxin-24-like	807	gi|508716547|gb|EOY08444.1|Late embryogenesis abundant (LEA) hydroxyproline-rich glycoprotein family, putative [Theobroma cacao]	EOY08444	1.09083e-118	90	350.903	226	204	2539	contig2540	XTH23	xyloglucan endotransglycosylase-related protein (XTR6)	AT4g25810	9e-122	4.32101	0		contig2540	xyloglucan endotransglucosylase hydrolase family protein	1107	gi|508784528|gb|EOY31784.1|Xyloglucan endotransglucosylase/hydrolase family protein [Theobroma cacao]	EOY31784	1.22786e-178	94	509.605	289	274
contig3294	syntaxin-24-like	926	gi|508716547|gb|EOY08444.1|Late embryogenesis abundant (LEA) hydroxyproline-rich glycoprotein family, putative [Theobroma cacao]	EOY08444	8.33364e-113	91	337.421	226	207	2594	contig2595	ACA2	Encodes a calmodulin-regulated Ca(2+)-pump located in the endoplasmic reticulum. Belongs to plant 2B ATPase's with an N-terminal autoinhibitor.	AT4g37640	82.62	2.15084	7.15717919534854e-10		contig2595	calcium-transporting atpase plasma membrane-type-like	1979	gi|508699776|gb|EOX91672.1|Calcium ATPase 2 isoform 1 [Theobroma cacao] >gi|508699777|gb|EOX91673.1| Calcium ATPase 2 isoform 1 [Theobroma cacao]	EOX91672	0	95	1016.53	539	517
contig3368	nuclease harbi1-like	1631	gi|508783120|gb|EOY30376.1|Uncharacterized protein TCM_037603 [Theobroma cacao]	EOY30376	0	80	723.005	509	410	2604	contig2605	ATWRKY33	Member of the plant WRKY transcription factor family. Regulates the antagonistic relationship between defense pathways mediating responses to P. syringae and necrotrophic fungal pathogens. Located in nucleus. Involved in response to various abiotic stresses - especially salt stress.	At2g38470	51.1	3.35833	0		contig2605	wrky transcription factor 17	1987	gi|508715152|gb|EOY07049.1|RNI-like superfamily protein [Theobroma cacao]	EOY07049	0	72	612.838	562	405
contig3403	ethylene-responsive transcription factor	989	gi|59800347|gb|AAX07461.1|ethylene-responsive element binding protein ERF4 [Gossypium hirsutum]	AAX07461	1.10293e-110	94	332.798	207	195	2605	contig2606	ATWRKY33	Member of the plant WRKY transcription factor family. Regulates the antagonistic relationship between defense pathways mediating responses to P. syringae and necrotrophic fungal pathogens. Located in nucleus. Involved in response to various abiotic stresses - especially salt stress.	At2g38470	1e-61	3.61118	0		contig2606	wrky transcription factor	882	gi|508715152|gb|EOY07049.1|RNI-like superfamily protein [Theobroma cacao]	EOY07049	3.96334e-89	78	298.901	215	169
contig3418	zinc-binding dehydrogenase family protein isoform 1	1037	gi|508712650|gb|EOY04547.1|Zinc-binding dehydrogenase family protein isoform 1 [Theobroma cacao]	EOY04547	4.59877e-131	87	312.768	198	173	2606	contig2607	ATWRKY33	Member of the plant WRKY transcription factor family. Regulates the antagonistic relationship between defense pathways mediating responses to P. syringae and necrotrophic fungal pathogens. Located in nucleus. Involved in response to various abiotic stresses - especially salt stress.	At2g38470	53.33	3.14482	1.00441679956828e-13		contig2607	wrky transcription factor 17	1468	gi|508715152|gb|EOY07049.1|RNI-like superfamily protein [Theobroma cacao]	EOY07049	1.85764e-86	60	298.901	466	283
contig3507	gras family transcription factor	2263	gi|508786739|gb|EOY33995.1|GRAS family transcription factor, putative [Theobroma cacao]	EOY33995	0	77	996.497	710	553	2660	contig2661		Kunitz family trypsin and protease inhibitor protein; endopeptidase inhibitor activity	At1g17860	33.33	2.93224	0		contig2661	trypsin inhibitor	898	gi|55139090|gb|AAV41233.1|putative 21 kDa trypsin inhibitor [Theobroma bicolor]	AAV41233	2.00686e-82	74	259.225	225	168
contig3557	scarecrow-like protein 13-like	2936	gi|508781675|gb|EOY28931.1|SCL domain class transcription factor [Theobroma cacao]	EOY28931	0	91	702.205	429	392	2662	contig2663		Kunitz family trypsin and protease inhibitor protein; endopeptidase inhibitor activity	At1g17860	32.64	2.30675	2.30639606178961e-11		contig2663	trypsin inhibitor	1376	gi|508773995|gb|EOY21251.1|21 kDa seed protein [Theobroma cacao]	EOY21251	7.28519e-81	73	260.766	223	165
contig3582	ctp synthase	2037	gi|508722417|gb|EOY14314.1|CTP synthase family protein [Theobroma cacao]	EOY14314	0	94	955.281	555	522	2663	contig2664		Kunitz family trypsin and protease inhibitor protein; endopeptidase inhibitor activity	At1g17860	34.32	2.68877	4.90290261334928e-13		contig2664	trypsin inhibitor	862	gi|55139090|gb|AAV41233.1|putative 21 kDa trypsin inhibitor [Theobroma bicolor]	AAV41233	3.06435e-71	71	230.335	224	161
contig3594	cc-nbs resistance protein	622	gi|508718480|gb|EOY10377.1|Leucine-rich repeat containing protein, putative isoform 1 [Theobroma cacao] >gi|508718481|gb|EOY10378.1| Leucine-rich repeat containing protein, putative isoform 1 [Theobroma cacao] >gi|508718482|gb|EOY10379.1| Leucine-rich repeat containing protein, putative isoform 1 [Theobroma cacao]	EOY10377	3.1772e-27	65	119.398	141	93	2686	contig2687		C2 calcium-dependent membrane targeting	At2g25460	1e-92	4.01668	0		contig2687	sync1 protein	2001	gi|508782218|gb|EOY29474.1|Uncharacterized protein isoform 1 [Theobroma cacao] >gi|508782219|gb|EOY29475.1| Uncharacterized protein isoform 1 [Theobroma cacao]	EOY29474	0	77	675.241	599	466
contig3595	cc-nbs-lrr resistance protein	708	gi|508718480|gb|EOY10377.1|Leucine-rich repeat containing protein, putative isoform 1 [Theobroma cacao] >gi|508718481|gb|EOY10378.1| Leucine-rich repeat containing protein, putative isoform 1 [Theobroma cacao] >gi|508718482|gb|EOY10379.1| Leucine-rich repeat containing protein, putative isoform 1 [Theobroma cacao]	EOY10377	7.11707e-21	70	85.5001	98	69	2687	contig2688		C2 calcium-dependent membrane targeting	At2g25460	4e-54	3.8929	1.71840713376009e-11		contig2688	sync1 protein	589	gi|508782220|gb|EOY29476.1|Uncharacterized protein isoform 3 [Theobroma cacao]	EOY29476	6.78845e-85	79	270.011	188	150
contig3642	gras family transcription factor	2157	gi|508720739|gb|EOY12636.1|GRAS family transcription factor isoform 2 [Theobroma cacao]	EOY12636	0	90	769.615	435	394	2757	contig2758	CID1	Encodes hydrophilic protein lacking Cys residues that is expressed in response to drought stress, light stress and treatment with plant-growth-promoting rhizobacteria (Paenibacillus polymyxa), possibly revealing a connection between responses to biotic and abiotic stress	At2g41430	63.64	2.02169	7.35564016747407e-09		contig2758	polyadenylate-binding protein-interacting protein 2	856	gi|508717200|gb|EOY09097.1|Dehydration-induced protein, putative [Theobroma cacao]	EOY09097	2.30691e-60	86	188.348	117	101
contig3643	chitin-inducible gibberellin-responsive protein 1-like	965	gi|508720738|gb|EOY12635.1|GRAS family transcription factor isoform 1 [Theobroma cacao] >gi|508720740|gb|EOY12637.1| GRAS family transcription factor isoform 1 [Theobroma cacao]	EOY12635	1.21809e-85	74	280.411	255	190	2874	contig2875	ANAC002	Belongs to a large family of putative transcriptional activators with NAC domain. Transcript level increases in response to wounding and abscisic acid. ATAF1 attentuates ABA signaling and sythesis. Mutants are hyposensitive to ABA.	At1g01720	59.86	3.04069	0		contig2875	nac domain ipr003441	1808	gi|206584337|gb|ACI15341.1|NAC domain protein NAC1 [Gossypium hirsutum] >gi|206584349|gb|ACI15347.1| NAC domain protein NAC1 [Gossypium hirsutum]	ACI15341	0	97	563.148	276	270
contig3652	probable protein phosphatase 2c 25-like	1692	gi|508787257|gb|EOY34513.1|Phosphatase 2C family protein isoform 1 [Theobroma cacao]	EOY34513	0	87	541.962	377	331	2880	contig2881		Eukaryotic aspartyl protease family protein; aspartic-type endopeptidase activity	At1g77480	59.83	2.26175	0.00222432		contig2881	aspartic proteinase asp1-like	1263	gi|508724447|gb|EOY16344.1|Eukaryotic aspartyl protease family protein isoform 1 [Theobroma cacao]	EOY16344	2.19942e-115	87	193.356	116	101
contig3742	expansin 2	931	gi|224146217|ref|XP_002325925.1|hypothetical protein POPTRDRAFT_665631 [Populus trichocarpa] >gi|222862800|gb|EEF00307.1| hypothetical protein POPTRDRAFT_665631 [Populus trichocarpa]	XP_002325925	1.34715e-69	94	218.779	110	104	2964	contig2965	ATFAD8	Encodes a temperature sensitive plastidic fatty acid desaturase.	AT5g05580	5e-63	3.6507	3.03903516500152e-09		contig2965	omega-3 fatty acid desaturase	683	gi|300507127|gb|ADK23939.1|3FAD [Gossypium hirsutum]	ADK23939	1.80541e-62	61	138.658	126	78
contig3758	1-aminocyclopropane-1-carboxylate synthase	1864	gi|325556672|gb|ABA01475.2|1-aminocyclopropane-1-carboxylate synthase [Gossypium hirsutum] >gi|354683931|gb|AER35094.1| 1-aminocyclopropane-1-carboxylate synthase [Gossypium hirsutum]	ABA01475	0	99	880.937	475	472	2967	contig2968		member of Calcium Dependent Protein Kinase	AT5g66210	51.94	2.47202	0.0070995		contig2968	calcium-dependent protein kinase	671	gi|508698955|gb|EOX90851.1|Calcium dependent protein kinase 16 [Theobroma cacao]	EOX90851	2.44406e-35	62	140.969	129	80
contig3771	protein plant cadmium resistance 2-like	926	gi|508709170|gb|EOY01067.1|Plant cadmium resistance 2, putative [Theobroma cacao]	EOY01067	8.47762e-111	90	330.872	195	176	3002	contig3003	ATBCB	Al-stress-induced gene	AT5g20230	38.89	2.45586	3.38680046143333e-13		#N/A	#N/A	#N/A	#N/A	#N/A	#N/A	#N/A	#N/A	#N/A	#N/A
contig3772	protein plant cadmium resistance 2-like	879	gi|508709170|gb|EOY01067.1|Plant cadmium resistance 2, putative [Theobroma cacao]	EOY01067	1.55121e-110	89	329.717	195	175	3004	contig3005	ATBCB	Al-stress-induced gene	AT5g20230	47.47	2.46285	2.29176063648248e-10		contig3005	blue copper protein	914	gi|319433445|gb|ADV57640.1|copper binding protein 5 [Gossypium hirsutum]	ADV57640	1.28267e-76	86	243.817	227	197
contig3773	protein plant cadmium resistance 2-like	384	gi|508709170|gb|EOY01067.1|Plant cadmium resistance 2, putative [Theobroma cacao]	EOY01067	3.92307e-19	91	88.1965	45	41	3005	contig3006	SAG14	Al-stress-induced gene	AT5g20230	48.48	2.33152	4.79132461028011e-12		contig3006	blue copper	890	gi|319433445|gb|ADV57640.1|copper binding protein 5 [Gossypium hirsutum]	ADV57640	3.4322e-85	100	265.388	200	200
contig3792	nematode resistance hspro2-like	841	gi|508725966|gb|EOY17863.1|sugar beet HS1 PRO-1 2 [Theobroma cacao]	EOY17863	3.82033e-147	93	432.95	247	232	3006	contig3007		unknown protein	AT5g11070	2e-07	3.67351	0		contig3007	conserved hypothetical protein	739	gi|255548822|ref|XP_002515467.1|conserved hypothetical protein [Ricinus communis] >gi|223545411|gb|EEF46916.1| conserved hypothetical protein [Ricinus communis]	XP_002515467	4.22442e-15	55	78.9518	130	72
contig3798	l-ascorbate oxidase homolog	2009	gi|508699413|gb|EOX91309.1|SKU5 similar 17 isoform 1 [Theobroma cacao]	EOX91309	0	94	938.332	538	508	3007	contig3008		Protein of unknown function	AT5g11070	34.03	2.94596	0		contig3008	conserved hypothetical protein	866	gi|255548822|ref|XP_002515467.1|conserved hypothetical protein [Ricinus communis] >gi|223545411|gb|EEF46916.1| conserved hypothetical protein [Ricinus communis]	XP_002515467	1.08524e-17	53	86.6557	136	73
contig3807	wrky transcription	1193	gi|508728280|gb|EOY20177.1|WRKY DNA-binding protein 70, putative isoform 1 [Theobroma cacao]	EOY20177	1.48515e-95	78	299.286	261	204	3054	contig3055	ATSRC2	SRC2 specifically binds the peptide PIEPPPHH, and moves from ER to a vacuole fraction where it gets internalized. Involved in Protein Storage Vacuole targeting.	At1g09070	50	2.38302	6.48559507985384e-12		contig3055	soybean gene regulated by cold-	1030	gi|508719578|gb|EOY11475.1|Soybean gene regulated by cold-2, putative [Theobroma cacao]	EOY11475	6.80896e-67	79	223.402	169	134
contig3907	ornithine decarboxylase	1454	gi|508719226|gb|EOY11123.1|Lysine/ornithine decarboxylase [Theobroma cacao]	EOY11123	1.47525e-177	83	522.702	351	294	3169	contig3170	EXS	EXS (ERD1/XPR1/SYG1) family protein	At1g14040	67.87	2.33459	4.37441803912817e-12		contig3170	phosphate transporter pho1 homolog 3-like	2465	gi|508709945|gb|EOY01842.1|EXS (ERD1/XPR1/SYG1) family protein [Theobroma cacao]	EOY01842	0	92	1109.75	757	697
contig4020	syntaxin-24-like	405	gi|465111451|gb|AGH25794.1|YLS9 [Gossypium hirsutum]	AGH25794	9.12921e-45	100	156.377	109	109	3186	contig3187	ZAT10	Related to Cys2/His2-type zinc-finger proteins found in higher plants. Compensated for a subset of calcineurin deficiency in yeast. Salt tolerance produced by ZAT10 appeared to be partially dependent on ENA1/PMR2, a P-type ATPase required for Li+ and Na+ efflux in yeast. The protein is localized to the nucleus, acts as a transcriptional repressor and is responsive to chitin oligomers. Also involv…	At1g27730	1e-34	3.63687	0		contig3187	zinc finger protein zat10-like	1090	gi|508706560|gb|EOX98456.1|Zinc-finger DNA binding protein, putative [Theobroma cacao]	EOX98456	2.36646e-80	74	258.07	276	205
contig4021	syntaxin-24-like	365	gi|465111451|gb|AGH25794.1|YLS9 [Gossypium hirsutum]	AGH25794	1.9891e-36	100	134.035	99	99	3263	contig3264	ATOZF1	Encodes Oxidation-related Zinc Finger 1 (OZF1), a plasma membrane protein involved in oxidative stress.	At2g19810	52.2	-2.59904	1.74574392146812e-11		contig3264	zinc finger ccch domain-containing protein 20-like	1110	gi|508783314|gb|EOY30570.1|Zinc finger C-x8-C-x5-C-x3-H type family protein, putative [Theobroma cacao]	EOY30570	4.58949e-143	74	423.705	356	266
contig4022	syntaxin-24-like	454	gi|465111451|gb|AGH25794.1|YLS9 [Gossypium hirsutum]	AGH25794	3.05831e-77	100	240.35	114	114	3292	contig3293	NHL3	encodes a protein whose sequence is similar to tobacco hairpin-induced gene (HIN1) and Arabidopsis non-race specific disease resistance gene (NDR1). Expression of this gene is induced by cucumber mosaic virus, spermine and Pseudomonas syringae pv. tomato DC3000. The gene product is localized to the plasma membrane	AT5g06320	54.11	2.51867	1.52509730536384e-09		contig3293	syntaxin-24-like	807	gi|508716547|gb|EOY08444.1|Late embryogenesis abundant (LEA) hydroxyproline-rich glycoprotein family, putative [Theobroma cacao]	EOY08444	1.09083e-118	90	350.903	226	204
contig4024	syntaxin-24-like	954	gi|465111451|gb|AGH25794.1|YLS9 [Gossypium hirsutum]	AGH25794	5.54559e-135	100	394.045	222	222	3293	contig3294	NHL3	encodes a protein whose sequence is similar to tobacco hairpin-induced gene (HIN1) and Arabidopsis non-race specific disease resistance gene (NDR1). Expression of this gene is induced by cucumber mosaic virus, spermine and Pseudomonas syringae pv. tomato DC3000. The gene product is localized to the plasma membrane	AT5g06320	53.25	2.67232	1.53477793062422e-14		contig3294	syntaxin-24-like	926	gi|508716547|gb|EOY08444.1|Late embryogenesis abundant (LEA) hydroxyproline-rich glycoprotein family, putative [Theobroma cacao]	EOY08444	8.33364e-113	91	337.421	226	207
contig4025	nac domain-containing protein	984	gi|508776479|gb|EOY23735.1|NAC domain class transcription factor, putative isoform 2 [Theobroma cacao]	EOY23735	1.4999e-77	93	256.914	149	140	3367	contig3368		unknown protein	AT5g12010	1e-154	4.57535	0		contig3368	nuclease harbi1-like	1631	gi|508783120|gb|EOY30376.1|Uncharacterized protein TCM_037603 [Theobroma cacao]	EOY30376	0	80	723.005	509	410
contig4026	nac domain-containing protein	2033	gi|508776478|gb|EOY23734.1|NAC domain class transcription factor, putative isoform 1 [Theobroma cacao]	EOY23734	6.05015e-137	84	401.749	266	226	3402	contig3403	ATERF-9	encodes a member of the ERF (ethylene response factor) subfamily B-1 of ERF/AP2 transcription factor family (ATERF-9). The protein contains one AP2 domain	AT5g44210	49.51	2.26496	2.16279246764181e-11		contig3403	ethylene-responsive transcription factor	989	gi|59800347|gb|AAX07461.1|ethylene-responsive element binding protein ERF4 [Gossypium hirsutum]	AAX07461	1.10293e-110	94	332.798	207	195
contig4041	indole-3-acetic acid-induced protein	742	gi|508703219|gb|EOX95115.1|Indole-3-acetic acid-induced protein ARG2, putative [Theobroma cacao]	EOX95115	5.74379e-35	79	130.954	97	77	3403	contig3404	ATERF-9	encodes a member of the ERF (ethylene response factor) subfamily B-1 of ERF/AP2 transcription factor family (ATERF-9). The protein contains one AP2 domain.	AT5g44210	47.16	2.6314	0		#N/A	#N/A	#N/A	#N/A	#N/A	#N/A	#N/A	#N/A	#N/A	#N/A
contig4042	indole-3-acetic acid-induced protein	797	gi|508703219|gb|EOX95115.1|Indole-3-acetic acid-induced protein ARG2, putative [Theobroma cacao]	EOX95115	3.67171e-33	77	126.716	99	77	3417	contig3418		Zinc-binding dehydrogenase family protein	AT3g03080	63.92	2.23252	1.72699781842256e-10		contig3418	zinc-binding dehydrogenase family protein isoform 1	1037	gi|508712650|gb|EOY04547.1|Zinc-binding dehydrogenase family protein isoform 1 [Theobroma cacao]	EOY04547	4.59877e-131	87	312.768	198	173
contig4086	protein	1692	gi|508703857|gb|EOX95753.1|WRKY DNA-binding protein 46, putative [Theobroma cacao]	EOX95753	3.16439e-172	82	503.827	352	291	3506	contig3507		GRAS family transcription factor	AT3g46600	49.91	2.72792	0		contig3507	gras family transcription factor	2263	gi|508786739|gb|EOY33995.1|GRAS family transcription factor, putative [Theobroma cacao]	EOY33995	0	77	996.497	710	553
contig4134	nudix hydrolase	965	gi|508774167|gb|EOY21423.1|Nudix hydrolase, putative [Theobroma cacao]	EOY21423	1.24165e-39	85	100.908	62	53	3556	contig3557	PAT1	Member of GRAS gene family. Semi-dominant mutant has a reduced response to far-red light and appears to act early in the phytochrome A signaling pathway.	AT5g48150	57.06	2.717	0		contig3557	scarecrow-like protein 13-like	2936	gi|508781675|gb|EOY28931.1|SCL domain class transcription factor [Theobroma cacao]	EOY28931	0	91	702.205	429	392
contig4254	probable wrky transcription factor 40-like	1154	gi|508778796|gb|EOY26052.1|WRKY DNA-binding protein 40, putative isoform 1 [Theobroma cacao]	EOY26052	1.40787e-147	86	432.18	308	265	3581	contig3582	EMB2742	embryo defective 2742 (emb2742)	AT3g12670	79.46	2.02075	2.69298793325106e-09		contig3582	ctp synthase	2037	gi|508722417|gb|EOY14314.1|CTP synthase family protein [Theobroma cacao]	EOY14314	0	94	955.281	555	522
contig4409	wrky transcription factor 22	1443	gi|508703966|gb|EOX95862.1|WRKY transcription factor 23, putative [Theobroma cacao]	EOX95862	7.44794e-126	76	381.719	336	256	3592	contig3593		NB-ARC domain-containing disease resistance protein; apoptosis, defense response	AT3g14470	32.6	2.85872	0		#N/A	#N/A	#N/A	#N/A	#N/A	#N/A	#N/A	#N/A	#N/A	#N/A
contig4435	dehydration-responsive element-binding protein	1215	gi|508777366|gb|EOY24622.1|AP2/ERF domain-containing transcription factor, putative [Theobroma cacao]	EOY24622	7.99314e-102	83	313.538	249	207	3593	contig3594					3.26042	0.00258596		contig3594	cc-nbs resistance protein	622	gi|508718480|gb|EOY10377.1|Leucine-rich repeat containing protein, putative isoform 1 [Theobroma cacao] >gi|508718481|gb|EOY10378.1| Leucine-rich repeat containing protein, putative isoform 1 [Theobroma cacao] >gi|508718482|gb|EOY10379.1| Leucine-rich repeat containing protein, putative isoform 1 [Theobroma cacao]	EOY10377	3.1772e-27	65	119.398	141	93
contig4498	crt dre binding factor	1362	gi|89258594|gb|ABD65473.1|DREB1-like transcription factor [Gossypium hirsutum]	ABD65473	2.14254e-71	80	236.113	201	162	3594	contig3595		Related to Cys2/His2-type zinc-finger proteins found in higher plants. Compensated for a subset of calcineurin deficiency in yeast			3.26598	7.24878747340025e-05		contig3595	cc-nbs-lrr resistance protein	708	gi|508718480|gb|EOY10377.1|Leucine-rich repeat containing protein, putative isoform 1 [Theobroma cacao] >gi|508718481|gb|EOY10378.1| Leucine-rich repeat containing protein, putative isoform 1 [Theobroma cacao] >gi|508718482|gb|EOY10379.1| Leucine-rich repeat containing protein, putative isoform 1 [Theobroma cacao]	EOY10377	7.11707e-21	70	85.5001	98	69
contig4518	l-type lectin-domain containing receptor kinase -like	727	gi|508726179|gb|EOY18076.1|Concanavalin A-like lectin protein kinase family protein [Theobroma cacao]	EOY18076	6.024e-47	87	174.866	108	95	3641	contig3642	SCL5	Encodes a scarecrow-like protein (SCL5). Member of GRAS gene family.	At1g50600	62.53	3.23777	0		contig3642	gras family transcription factor	2157	gi|508720739|gb|EOY12636.1|GRAS family transcription factor isoform 2 [Theobroma cacao]	EOY12636	0	90	769.615	435	394
contig4519	l-type lectin-domain containing receptor kinase -like	2296	gi|508726179|gb|EOY18076.1|Concanavalin A-like lectin protein kinase family protein [Theobroma cacao]	EOY18076	0	86	947.192	665	577	3642	contig3643					3.06101	4.43588255558463e-12		contig3643	chitin-inducible gibberellin-responsive protein 1-like	965	gi|508720738|gb|EOY12635.1|GRAS family transcription factor isoform 1 [Theobroma cacao] >gi|508720740|gb|EOY12637.1| GRAS family transcription factor isoform 1 [Theobroma cacao]	EOY12635	1.21809e-85	74	280.411	255	190
contig4523	autoinhibited calcium atpase	1399	gi|508713930|gb|EOY05827.1|Autoinhibited calcium ATPase [Theobroma cacao]	EOY05827	8.61525e-103	77	340.502	253	196	3651	contig3652		Encodes AP2C1. Belongs to the clade B of the PP2C-superfamily. Acts as a MAPK phosphatase that negatively regulates MPK4 and MPK6.	At2g30020	63.28	2.2034	1.31672158046857e-09		contig3652	probable protein phosphatase 2c 25-like	1692	gi|508787257|gb|EOY34513.1|Phosphatase 2C family protein isoform 1 [Theobroma cacao]	EOY34513	0	87	541.962	377	331
contig4524	autoinhibited calcium atpase	815	gi|508713930|gb|EOY05827.1|Autoinhibited calcium ATPase [Theobroma cacao]	EOY05827	1.57543e-48	73	112.079	112	82	3741	contig3742	ATEXP8	member of Alpha-Expansin Gene Famil	At2g40610	82.73	2.00554	6.90469551542499e-06		contig3742	expansin 2	931	gi|224146217|ref|XP_002325925.1|hypothetical protein POPTRDRAFT_665631 [Populus trichocarpa] >gi|222862800|gb|EEF00307.1| hypothetical protein POPTRDRAFT_665631 [Populus trichocarpa]	XP_002325925	1.34715e-69	94	218.779	110	104
contig4599	wrky transcription factor	719	gi|508728280|gb|EOY20177.1|WRKY DNA-binding protein 70, putative isoform 1 [Theobroma cacao]	EOY20177	3.85053e-61	72	204.912	196	142	3757	contig3758	ATACS6	encodes a a member of the 1-aminocyclopropane-1-carboxylate (ACC) synthase (S-adenosyl-L-methionine methylthioadenosine-lyase, EC 4.4.1.14) gene family	AT4g11280	66.67	3.48072	0		contig3758	1-aminocyclopropane-1-carboxylate synthase	1864	gi|325556672|gb|ABA01475.2|1-aminocyclopropane-1-carboxylate synthase [Gossypium hirsutum] >gi|354683931|gb|AER35094.1| 1-aminocyclopropane-1-carboxylate synthase [Gossypium hirsutum]	ABA01475	0	99	880.937	475	472
contig4745	protein	1259	gi|508775455|gb|EOY22711.1|Metacaspase 1 isoform 1 [Theobroma cacao]	EOY22711	1.40675e-179	83	516.924	358	298	3770	contig3771		PCR2 encodes a membrane protein involved in zinc transport and detoxification.	At1g14870	59.21	2.54221	2.61784281121245e-13		contig3771	protein plant cadmium resistance 2-like	926	gi|508709170|gb|EOY01067.1|Plant cadmium resistance 2, putative [Theobroma cacao]	EOY01067	8.47762e-111	90	330.872	195	176
contig4834	gras family transcription factor	2393	gi|508720738|gb|EOY12635.1|GRAS family transcription factor isoform 1 [Theobroma cacao] >gi|508720740|gb|EOY12637.1| GRAS family transcription factor isoform 1 [Theobroma cacao]	EOY12635	0	91	1059.28	596	543	3771	contig3772					2.42873	4.47320713372224e-12		contig3772	protein plant cadmium resistance 2-like	879	gi|508709170|gb|EOY01067.1|Plant cadmium resistance 2, putative [Theobroma cacao]	EOY01067	1.55121e-110	89	329.717	195	175
contig4842	e3 ubiquitin-protein ligase ring1-like	875	gi|508726161|gb|EOY18058.1|RING-H2 finger C2A, putative [Theobroma cacao]	EOY18058	5.96123e-82	76	263.848	245	187	3772	contig3773	ATPCR2	PCR2 encodes a membrane protein involved in zinc transport and detoxification.	At1g14870	51.16	2.85379	1.04644437749524e-07		contig3773	protein plant cadmium resistance 2-like	384	gi|508709170|gb|EOY01067.1|Plant cadmium resistance 2, putative [Theobroma cacao]	EOY01067	3.92307e-19	91	88.1965	45	41
contig4843	e3 ubiquitin-protein ligase ring1-like	900	gi|508726161|gb|EOY18058.1|RING-H2 finger C2A, putative [Theobroma cacao]	EOY18058	1.6199e-91	77	288.5	277	215	3791	contig3792	ATHSPRO2	ortholog of sugar beet HS1 PRO-1 2 (HSPRO2)	At2g40000	52.21	2.15939	6.93191432505292e-05		contig3792	nematode resistance hspro2-like	841	gi|508725966|gb|EOY17863.1|sugar beet HS1 PRO-1 2 [Theobroma cacao]	EOY17863	3.82033e-147	93	432.95	247	232
contig4918	cation transport regulator-like protein 2-like	1007	gi|508781875|gb|EOY29131.1|ChaC family protein-like [Theobroma cacao]	EOY29131	2.25464e-124	95	371.703	191	182	3797	contig3798	SKS17	SKU5 similar 17 (sks17); oxidoreductase activity, copper ion binding	AT5g66920	73.4	2.09918	3.05895651149593e-09		contig3798	l-ascorbate oxidase homolog	2009	gi|508699413|gb|EOX91309.1|SKU5 similar 17 isoform 1 [Theobroma cacao]	EOX91309	0	94	938.332	538	508
contig5014	ap2 erf domain-containing transcription factor	1147	gi|511636241|gb|AGN90957.1|ethylene-responsive transcription factor 11 [Gossypium hirsutum]	AGN90957	0	100	622.854	316	316	3806	contig3807	ATWRKY70	member of WRKY Transcription Factor; Group III. Function as activator of SA-dependent defense genes and a repressor of JA-regulated genes. WRKY70-controlled suppression of JA-signaling is partly executed by NPR1.	AT3g56400	37.27	2.26308	5.24201769462223e-11		contig3807	wrky transcription	1193	gi|508728280|gb|EOY20177.1|WRKY DNA-binding protein 70, putative isoform 1 [Theobroma cacao]	EOY20177	1.48515e-95	78	299.286	261	204
contig5070	par1 protein	417	gi|508715437|gb|EOY07334.1|PAR1 protein [Theobroma cacao]	EOY07334	3.57488e-29	90	114.775	71	64	3807	contig3808	ATWRKY70	member of WRKY Transcription Factor; Group III. Function as activator of SA-dependent defense genes and a repressor of JA-regulated genes. WRKY70-controlled suppression of JA-signaling is partly executed by NPR1	AT3g56400	34.52	2.23591	3.54998511396895e-06		#N/A	#N/A	#N/A	#N/A	#N/A	#N/A	#N/A	#N/A	#N/A	#N/A
contig5072	par1 protein	774	gi|508715437|gb|EOY07334.1|PAR1 protein [Theobroma cacao]	EOY07334	3.83786e-69	87	222.246	147	129	3906	contig3907		Pyridoxal-dependent decarboxylase family protein; diaminopimelate decarboxylase activity	AT3g14390	22.88	2.79189	0		contig3907	ornithine decarboxylase	1454	gi|508719226|gb|EOY11123.1|Lysine/ornithine decarboxylase [Theobroma cacao]	EOY11123	1.47525e-177	83	522.702	351	294
contig5102	ap2 erf domain-containing transcription factor	1012	gi|78499707|gb|ABB45860.1|DRE-binding protein 3a [Gossypium hirsutum]	ABB45860	2.15868e-103	100	314.694	226	226	4019	contig4020	NHL2	Encodes a protein whose sequence is similar to tobacco hairpin-induced gene (HIN1) and Arabidopsis non-race specific disease resistance gene (NDR1). Expression of this gene is induced by cucumber mosaic virus and spermine. Overexpression of the gene induces the expression of PR-1 gene and shows light-dependent 'speck disease-like' symptom on leaves. The gene product is localized to the chloroplast	AT3g11650	50.41	2.62911	0.000119103		contig4020	syntaxin-24-like	405	gi|465111451|gb|AGH25794.1|YLS9 [Gossypium hirsutum]	AGH25794	9.12921e-45	100	156.377	109	109
contig5140	#NAME?	948	gi|255585316|ref|XP_002533356.1|(R)-limonene synthase [Ricinus communis] >gi|223526808|gb|EEF29029.1| (R)-limonene synthase [Ricinus communis]	XP_002533356	3.27276e-84	73	265.774	228	168	4020	contig4021	NHL2	Encodes a protein whose sequence is similar to tobacco hairpin-induced gene (HIN1) and Arabidopsis non-race specific disease resistance gene (NDR1).	AT3g11650	48.62	2.405	0.00234028		contig4021	syntaxin-24-like	365	gi|465111451|gb|AGH25794.1|YLS9 [Gossypium hirsutum]	AGH25794	1.9891e-36	100	134.035	99	99
contig5191	caffeic acid o-methyltransferase	1273	gi|508718646|gb|EOY10543.1|Caffeic acid 3-O-methyltransferase 1 isoform 1 [Theobroma cacao]	EOY10543	6.15683e-137	74	409.838	383	287	4021	contig4022	ATNHL10	Encodes a protein whose sequence is similar to tobacco hairpin-induced gene (HIN1) and Arabidopsis non-race specific disease resistance gene (NDR1). Expression of this gene is induced by cucumber mosaic virus, spermine and during senescence. The gene product is localized to the chloroplast.	At2g35980	50.83	2.55969	8.81687129411358e-06		contig4022	syntaxin-24-like	454	gi|465111451|gb|AGH25794.1|YLS9 [Gossypium hirsutum]	AGH25794	3.05831e-77	100	240.35	114	114
contig5358	wrky2 transcription partial	882	gi|508777724|gb|EOY24980.1|WRKY family transcription factor, putative isoform 2, partial [Theobroma cacao]	EOY24980	1.76745e-60	85	169.859	111	95	4023	contig4024	ATNHL10	Encodes a protein whose sequence is similar to tobacco hairpin-induced gene (HIN1) and Arabidopsis non-race specific disease resistance gene (NDR1). Expression of this gene is induced by cucumber mosaic virus, spermine and during senescence. The gene product is localized to the chloroplast.	At2g35980	55.22	2.25923	1.05774013129413e-09		contig4024	syntaxin-24-like	954	gi|465111451|gb|AGH25794.1|YLS9 [Gossypium hirsutum]	AGH25794	5.54559e-135	100	394.045	222	222
contig5359	probable wrky transcription factor 53-like	1785	gi|508777723|gb|EOY24979.1|WRKY family transcription factor, putative isoform 1 [Theobroma cacao]	EOY24979	1.14176e-133	90	358.221	206	186	4024	contig4025	NTL9	Encodes a calmodulin-binding NAC protein (CBNAC). Contains calmodulin-binding domain in the C-terminus of the protein. Functions as a calmodulin-regulated transcriptional repressor.	AT4g35580	72.48	2.44595	3.87976777100843e-08		contig4025	nac domain-containing protein	984	gi|508776479|gb|EOY23735.1|NAC domain class transcription factor, putative isoform 2 [Theobroma cacao]	EOY23735	1.4999e-77	93	256.914	149	140
contig5383	myb transcription factor	967	gi|508722683|gb|EOY14580.1|Myb domain protein 77 [Theobroma cacao]	EOY14580	1.12666e-89	86	280.026	249	215	4025	contig4026	CBNAC	Encodes a calmodulin-binding NAC protein (CBNAC). Contains calmodulin-binding domain in the C-terminus of the protein. Functions as a calmodulin-regulated transcriptional repressor.	AT4g35580	59.24	2.37335	4.87321507933394e-12		contig4026	nac domain-containing protein	2033	gi|508776478|gb|EOY23734.1|NAC domain class transcription factor, putative isoform 1 [Theobroma cacao]	EOY23734	6.05015e-137	84	401.749	266	226
contig5511	ethylene-responsive transcription factor	690	gi|471272465|gb|AGI15879.1|ethylene-responsive transcription factor [Gossypium hirsutum]	AGI15879	1.63998e-88	95	275.404	199	191	4040	contig4041	ATLEA5	Encodes AtLEA5 (late embryogenesis abundant like protein). Also known as SENESCENCE-ASSOCIATED GENE 21 (SAG21). Has a role on oxidative stress tolerance. mRNA levels are elevated in response to various stresses.	AT4g02380	50	2.76254	0		contig4041	indole-3-acetic acid-induced protein	742	gi|508703219|gb|EOX95115.1|Indole-3-acetic acid-induced protein ARG2, putative [Theobroma cacao]	EOX95115	5.74379e-35	79	130.954	97	77
contig5512	ethylene-responsive transcription factor 5-like	1040	gi|471272465|gb|AGI15879.1|ethylene-responsive transcription factor [Gossypium hirsutum]	AGI15879	8.2507e-152	97	441.81	301	292	4041	contig4042	ATLEA5	Encodes AtLEA5 (late embryogenesis abundant like protein). Also known as SENESCENCE-ASSOCIATED GENE 21 (SAG21). Has a role on oxidative stress tolerance. mRNA levels are elevated in response to various stresses.	AT4g02380	48.15	2.37233	2.58210227436838e-09		contig4042	indole-3-acetic acid-induced protein	797	gi|508703219|gb|EOX95115.1|Indole-3-acetic acid-induced protein ARG2, putative [Theobroma cacao]	EOX95115	3.67171e-33	77	126.716	99	77
contig5559	ethylene-responsive transcription factor 4	786	gi|55419650|gb|AAV51938.1|AP2/EREBP transcription factor ERF-1 [Gossypium hirsutum]	AAV51938	1.31325e-46	82	164.466	175	145	4085	contig4086	ATWRKY46	member of WRKY Transcription Factor; Group III	At2g46400	37.03	3.50414	0		contig4086	protein	1692	gi|508703857|gb|EOX95753.1|WRKY DNA-binding protein 46, putative [Theobroma cacao]	EOX95753	3.16439e-172	82	503.827	352	291
contig5579	probable galacturonosyltransferase-like 1-like	1568	gi|508722778|gb|EOY14675.1|Nucleotide-diphospho-sugar transferases superfamily protein [Theobroma cacao]	EOY14675	0	95	598.201	333	317	4086	contig4087	ATWRKY46	member of WRKY Transcription Factor; Group III	At2g46400	1e-37	4.36565	1.76819207423999e-12		#N/A	#N/A	#N/A	#N/A	#N/A	#N/A	#N/A	#N/A	#N/A	#N/A
contig5585	nematode resistance hspro2-like	1187	gi|508725966|gb|EOY17863.1|sugar beet HS1 PRO-1 2 [Theobroma cacao]	EOY17863	0	90	602.438	374	338	4133	contig4134	ATNUDT4	nudix hydrolase homolog 4 (NUDT4); FUNCTIONS IN: hydrolase activity	At1g18300	60.78	2.75245	2.81908050955973e-06		contig4134	nudix hydrolase	965	gi|508774167|gb|EOY21423.1|Nudix hydrolase, putative [Theobroma cacao]	EOY21423	1.24165e-39	85	100.908	62	53
contig5615	leucine-rich repeat receptor-like serine threonine tyrosine-protein kinase sobir1-like	1894	gi|508775045|gb|EOY22301.1|Leucine-rich repeat protein kinase family protein [Theobroma cacao]	EOY22301	0	90	947.962	562	511	4253	contig4254	ATWRKY40	Pathogen-induced transcription factor. Binds W-box sequences in vitro. Forms protein complexes with itself and with WRKY40 and WRKY60	At1g80840	52.76	2.44558	6.94715156272822e-13		contig4254	probable wrky transcription factor 40-like	1154	gi|508778796|gb|EOY26052.1|WRKY DNA-binding protein 40, putative isoform 1 [Theobroma cacao]	EOY26052	1.40787e-147	86	432.18	308	265
contig5663	calcium-binding protein pbp1-like	776	gi|508720811|gb|EOY12708.1|Calcium-binding EF-hand family protein [Theobroma cacao]	EOY12708	1.73374e-47	94	164.851	108	102	4366	contig4367	ATSUMO1	Encodes a small ubiquitin-like modifier (SUMO) polypeptide that becomes covalently attached to various intracellular protein targets, much like ubiquitination, leading to post-translational modification of those targets.	AT4g26840	2e-43	5.13766	0		#N/A	#N/A	#N/A	#N/A	#N/A	#N/A	#N/A	#N/A	#N/A	#N/A
contig5702	peroxidase	1195	gi|34419961|gb|AAQ67366.1|POD9 precursor [Gossypium hirsutum]	AAQ67366	0	99	594.734	322	319	4408	contig4409	AtWRKY22	AtWRKY22 is a member of WRKY Transcription Factor; Group II-e. It is involved in regulation of dark induced leaf senescence.	AT4g01250	65.22	2.56308	1.56843040084616e-11		contig4409	wrky transcription factor 22	1443	gi|508703966|gb|EOX95862.1|WRKY transcription factor 23, putative [Theobroma cacao]	EOX95862	7.44794e-126	76	381.719	336	256
contig5711	f-box family protein	691	gi|508785570|gb|EOY32826.1|F-box family protein, putative [Theobroma cacao]	EOY32826	1.37981e-58	80	199.904	156	125	4434	contig4435	CBF4	Encodes a member of the DREB subfamily A-1 of ERF/AP2 transcription factor family (CBF4). The protein contains one AP2 domain.	AT5g51990	1e-46	38.5557	8.16961471734411e-13		contig4435	dehydration-responsive element-binding protein	1215	gi|508777366|gb|EOY24622.1|AP2/ERF domain-containing transcription factor, putative [Theobroma cacao]	EOY24622	7.99314e-102	83	313.538	249	207
contig5712	f-box protein at4g18380-like	1257	gi|508785570|gb|EOY32826.1|F-box family protein, putative [Theobroma cacao]	EOY32826	3.8108e-140	76	416.387	356	274	4497	contig4498	DREB1D	Encodes a member of the DREB subfamily A-1 of ERF/AP2 transcription factor family (CBF4)	AT5g51990	1e-47	4.87799	0		contig4498	crt dre binding factor	1362	gi|89258594|gb|ABD65473.1|DREB1-like transcription factor [Gossypium hirsutum]	ABD65473	2.14254e-71	80	236.113	201	162
contig5828	probable protein phosphatase 2c 25-like	769	gi|508787259|gb|EOY34515.1|Phosphatase 2C family protein isoform 3 [Theobroma cacao]	EOY34515	2.13714e-89	76	280.026	255	196	4517	contig4518		Concanavalin A-like lectin protein kinase family protein; kinase activity; protein amino acid phosphorylation	AT3g55550	9e-36	3.73954	0.000105073		contig4518	l-type lectin-domain containing receptor kinase -like	727	gi|508726179|gb|EOY18076.1|Concanavalin A-like lectin protein kinase family protein [Theobroma cacao]	EOY18076	6.024e-47	87	174.866	108	95
contig5978	class iv chitinase	1041	gi|508712832|gb|EOY04729.1|Carrot EP3-3 chitinase [Theobroma cacao]	EOY04729	3.80084e-149	93	433.335	248	233	4518	contig4519		Concanavalin A-like lectin protein kinase family protein	AT3g55550	62.17	2.69607	0		contig4519	l-type lectin-domain containing receptor kinase -like	2296	gi|508726179|gb|EOY18076.1|Concanavalin A-like lectin protein kinase family protein [Theobroma cacao]	EOY18076	0	86	947.192	665	577
contig5990	Uncharacterized protein TCM_033102	639	gi|508722132|gb|EOY14029.1|Uncharacterized protein TCM_033102 [Theobroma cacao] >gi|508728439|gb|EOY20336.1| Uncharacterized protein TCM_045883 [Theobroma cacao]	EOY14029	1.06053e-35	79	132.88	99	79	4522	contig4523		ATPase E1-E2 type family protein / haloacid dehalogenase-like hydrolase family protein;calcium-transporting ATPase activity, calmodulin binding	AT3g63380	54.72	3.29778	0		contig4523	autoinhibited calcium atpase	1399	gi|508713930|gb|EOY05827.1|Autoinhibited calcium ATPase [Theobroma cacao]	EOY05827	8.61525e-103	77	340.502	253	196
contig6084	rpm1-interacting protein 4-like	688	gi|508708872|gb|EOY00769.1|Uncharacterized protein TCM_010689 [Theobroma cacao]	EOY00769	6.79757e-34	85	127.872	74	63	4523	contig4524	NA	ATPase E1-E2 type family protein / haloacid dehalogenase-like hydrolase family protein	AT3g63380	7e-25	5.52967	0		contig4524	autoinhibited calcium atpase	815	gi|508713930|gb|EOY05827.1|Autoinhibited calcium ATPase [Theobroma cacao]	EOY05827	1.57543e-48	73	112.079	112	82
contig6085	rpm1-interacting protein 4-like	642	gi|508708872|gb|EOY00769.1|Uncharacterized protein TCM_010689 [Theobroma cacao]	EOY00769	6.05167e-35	87	130.183	74	65	4598	contig4599	ATWRKY70	member of WRKY Transcription Factor; Group III. Function as activator of SA-dependent defense genes and a repressor of JA-regulated genes. WRKY70-controlled suppression of JA-signaling is partly executed by NPR1.	AT3g56400	40.27	2.03389	6.30528430834368e-05		contig4599	wrky transcription factor	719	gi|508728280|gb|EOY20177.1|WRKY DNA-binding protein 70, putative isoform 1 [Theobroma cacao]	EOY20177	3.85053e-61	72	204.912	196	142
contig6119	crt dre binding factor 1	1144	gi|53850913|gb|AAQ98869.2|putative dehydration responsive element binding protein [Gossypium hirsutum]	AAQ98869	1.07803e-142	99	416.001	216	215	4725	contig4726	ATWRKY41	member of WRKY Transcription Factor; Group III	AT4g11070	2e-58	4.0712	0		#N/A	#N/A	#N/A	#N/A	#N/A	#N/A	#N/A	#N/A	#N/A	#N/A
contig6127	probable ccr4-associated factor 1 homolog 11-like	905	gi|508786087|gb|EOY33343.1|Polynucleotidyl transferase, ribonuclease H-like superfamily protein [Theobroma cacao]	EOY33343	0	93	512.686	281	264	4744	contig4745	ATMC1	Encodes a type I metacaspase	At1g02170	66.3	2.23831	1.01989318842162e-09		contig4745	protein	1259	gi|508775455|gb|EOY22711.1|Metacaspase 1 isoform 1 [Theobroma cacao]	EOY22711	1.40675e-179	83	516.924	358	298
contig6269	auxin-responsive protein	1127	gi|332167929|gb|AEE25649.1|auxin-responsive protein [Gossypium hirsutum]	AEE25649	2.33509e-121	99	360.918	200	198	4833	contig4834	PAT1	Member of GRAS gene family. Semi-dominant mutant has a reduced response to far-red light and appears to act early in the phytochrome A signaling pathway.	AT5g48150	63.44	2.04262	2.21211001647301e-09		contig4834	gras family transcription factor	2393	gi|508720738|gb|EOY12635.1|GRAS family transcription factor isoform 1 [Theobroma cacao] >gi|508720740|gb|EOY12637.1| GRAS family transcription factor isoform 1 [Theobroma cacao]	EOY12635	0	91	1059.28	596	543
contig6273	Uncharacterized protein TCM_038276	739	gi|508784066|gb|EOY31322.1|Uncharacterized protein TCM_038276 [Theobroma cacao]	EOY31322	7.71894e-35	75	131.339	107	81	4841	contig4842	ATRDUF2	Encodes an ABA- and drought-induced RING-DUF1117 gene whose mutation results in hyposensitive phenotypes toward ABA in terms of germination rate and stomatal closure and markedly reduced tolerance to drought stress relative to wild-type plants.	AT5g59550	44.48	2.41068	8.61007658976839e-06		contig4842	e3 ubiquitin-protein ligase ring1-like	875	gi|508726161|gb|EOY18058.1|RING-H2 finger C2A, putative [Theobroma cacao]	EOY18058	5.96123e-82	76	263.848	245	187
contig6454	zinc finger protein zat10-like	939	gi|508723853|gb|EOY15750.1|Salt tolerance zinc finger, putative [Theobroma cacao]	EOY15750	4.8879e-73	69	237.269	275	192	4842	contig4843	ATRDUF2	Encodes an ABA- and drought-induced RING-DUF1117 gene whose mutation results in hyposensitive phenotypes toward ABA in terms of germination rate and stomatal closure and markedly reduced tolerance to drought stress relative to wild-type plants	AT5g59550	47.27	2.0879	1.55939136557999e-07		contig4843	e3 ubiquitin-protein ligase ring1-like	900	gi|508726161|gb|EOY18058.1|RING-H2 finger C2A, putative [Theobroma cacao]	EOY18058	1.6199e-91	77	288.5	277	215
contig6465	calmodulin-binding protein	1253	gi|508706310|gb|EOX98206.1|Uncharacterized protein TCM_007020 [Theobroma cacao]	EOX98206	4.32887e-122	69	371.318	398	275	4917	contig4918		ChaC-like family protein	AT5g26220	80.22	2.55385	1.54620162342976e-06		contig4918	cation transport regulator-like protein 2-like	1007	gi|508781875|gb|EOY29131.1|ChaC family protein-like [Theobroma cacao]	EOY29131	2.25464e-124	95	371.703	191	182
contig6540	retrotransposon ty1-copia subclass	1131	gi|147765953|emb|CAN67819.1|hypothetical protein VITISV_041315 [Vitis vinifera]	CAN67819	2.70554e-21	43	105.531	287	125	4958	contig4959	ATJAZ1	JAZ1 is a nuclear-localized protein involved in jasmonate signaling. JAZ1 transcript levels rise in response to a jasmonate stimulus. JAZ1 can interact with the COI1 F-box subunit of an SCF E3 ubiquitin ligase in a yeast-two-hybrid assay only in the presence of jasmonate-isoleucine (JA-ILE) or coronatine.	At1g19180	40.08	2.1859	2.02057202296984e-09		#N/A	#N/A	#N/A	#N/A	#N/A	#N/A	#N/A	#N/A	#N/A	#N/A
contig6750	ethylene-responsive transcription factor 4-like	825	gi|55419650|gb|AAV51938.1|AP2/EREBP transcription factor ERF-1 [Gossypium hirsutum]	AAV51938	1.50888e-71	98	229.18	176	174	4959	contig4960	ATJAZ1	JAZ1 is a nuclear-localized protein involved in jasmonate signaling. JAZ1 transcript levels rise in response to a jasmonate stimulus.	At1g19180	42.29	2.25605	5.00741632394292e-11		#N/A	#N/A	#N/A	#N/A	#N/A	#N/A	#N/A	#N/A	#N/A	#N/A
contig6837	uncharacterized loc101217269	674	gi|508787105|gb|EOY34361.1|Uncharacterized protein TCM_042056 [Theobroma cacao]	EOY34361	1.10754e-62	79	204.527	180	143	5013	contig5014	ATERF-5	encodes a member of the ERF (ethylene response factor) subfamily B-3 of ERF/AP2 transcription factor family (ATERF-5). The protein contains one AP2 domain.	AT5g47230	44.14	3.17316	0		contig5014	ap2 erf domain-containing transcription factor	1147	gi|511636241|gb|AGN90957.1|ethylene-responsive transcription factor 11 [Gossypium hirsutum]	AGN90957	0	100	622.854	316	316
contig6872	(+)-delta-cadinene synthase	727	gi|3970689|emb|CAA77191.1|(+)-delta-cadinene synthase [Gossypium arboreum]	CAA77191	1.65067e-116	96	355.91	180	173	5069	contig5070		PAR1 protein	AT3g54040	66.67	2.2607	0.00531737		contig5070	par1 protein	417	gi|508715437|gb|EOY07334.1|PAR1 protein [Theobroma cacao]	EOY07334	3.57488e-29	90	114.775	71	64
contig6958	receptor-like protein kinase at1g72540-like	1637	gi|508782993|gb|EOY30249.1|Kinase superfamily protein [Theobroma cacao]	EOY30249	0	85	686.411	454	386	5071	contig5072		PAR1 protein	AT3g54040	57.58	3.33104	1.82360981619474e-05		contig5072	par1 protein	774	gi|508715437|gb|EOY07334.1|PAR1 protein [Theobroma cacao]	EOY07334	3.83786e-69	87	222.246	147	129
contig6964	nadp-specific glutamate	933	gi|508776652|gb|EOY23908.1|NADP-specific glutamate dehydrogenase, putative [Theobroma cacao]	EOY23908	4.57833e-106	80	321.627	263	212	5072	contig5073		PAR1 protein	AT3g54040	58.29	3.13723	4.5631444600027e-08		#N/A	#N/A	#N/A	#N/A	#N/A	#N/A	#N/A	#N/A	#N/A	#N/A
contig7058	protein phosphatase	1168	gi|508707579|gb|EOX99475.1|Phosphatase 2C family protein isoform 2 [Theobroma cacao]	EOX99475	1.43004e-180	93	515.383	282	264	5101	contig5102		A pseudogene member of the DREB subfamily A-4 of ERF/AP2 transcription factor family. The translated product contains one AP2 domain. There are 17 members in this subfamily including TINY.	At1g63040	1e-30	3.92296	0		contig5102	ap2 erf domain-containing transcription factor	1012	gi|78499707|gb|ABB45860.1|DRE-binding protein 3a [Gossypium hirsutum]	ABB45860	2.15868e-103	100	314.694	226	226
contig7174	vq motif-containing protein	918	gi|508716818|gb|EOY08715.1|Calmodulin-binding protein of 25 kDa, putative [Theobroma cacao]	EOY08715	2.09497e-41	54	154.066	244	133	5139	contig5140		Terpenoid cyclases/Protein prenyltransferases superfamily protein	AT3g25810	50.91	2.25404	0.0107853		contig5140	#NAME?	948	gi|255585316|ref|XP_002533356.1|(R)-limonene synthase [Ricinus communis] >gi|223526808|gb|EEF29029.1| (R)-limonene synthase [Ricinus communis]	XP_002533356	3.27276e-84	73	265.774	228	168
contig7179	receptor-like protein kinase hsl1-like	1767	gi|508782544|gb|EOY29800.1|Kinase family protein with leucine-rich repeat domain, putative [Theobroma cacao]	EOY29800	0	88	796.193	507	448	5331	contig5332	ATHS83	Encodes a cytosolic heat shock protein AtHSP90.1. AtHSP90.1 interacts with disease resistance signaling components SGT1b and RAR1 and is required for RPS2-mediated resistance	AT5g52640	89.63	-3.88709	0		contig5332	heat shock protein 83-like	679	gi|502181726|ref|XP_004516872.1|PREDICTED: heat shock protein 83-like [Cicer arietinum]	XP_004516872	2.16475e-79	95	262.692	161	153
contig7240	auxin-responsive protein	1097	gi|508702685|gb|EOX94581.1|AUX/IAA transcriptional regulator family protein [Theobroma cacao]	EOX94581	9.62575e-93	77	294.664	233	180	5357	contig5358	ATWRKY41	member of WRKY Transcription Factor;	AT4g11070	5e-23	4.80921	1.53477793062422e-14		contig5358	wrky2 transcription partial	882	gi|508777724|gb|EOY24980.1|WRKY family transcription factor, putative isoform 2, partial [Theobroma cacao]	EOY24980	1.76745e-60	85	169.859	111	95
contig7248	nucleic acid binding	723	gi|508786880|gb|EOY34136.1|C2H2 and C2HC zinc fingers superfamily protein, putative [Theobroma cacao]	EOY34136	3.0504e-80	83	249.595	161	134	5358	contig5359	ATWRKY53	Member of WRKY Transcription Factor	AT4g23810	5e-58	5.36975	0		contig5359	probable wrky transcription factor 53-like	1785	gi|508777723|gb|EOY24979.1|WRKY family transcription factor, putative isoform 1 [Theobroma cacao]	EOY24979	1.14176e-133	90	358.221	206	186
contig7249	nucleic acid binding	763	gi|508786880|gb|EOY34136.1|C2H2 and C2HC zinc fingers superfamily protein, putative [Theobroma cacao]	EOY34136	6.94144e-79	83	246.514	161	134	5382	contig5383	ATMYB73	Member of the R2R3 factor gene family.	AT4g37260	77.88	2.77611	0		contig5383	myb transcription factor	967	gi|508722683|gb|EOY14580.1|Myb domain protein 77 [Theobroma cacao]	EOY14580	1.12666e-89	86	280.026	249	215
contig7255	protein	675	gi|508780487|gb|EOY27743.1|Uncharacterized protein TCM_029517 [Theobroma cacao]	EOY27743	7.78175e-34	91	130.183	73	67	5509	contig5510	ATERF-5	encodes a member of the ERF (ethylene response factor) subfamily B-3 of ERF/AP2 transcription factor family (ATERF-5)	AT5g47230	8e-48	4.7032	0		#N/A	#N/A	#N/A	#N/A	#N/A	#N/A	#N/A	#N/A	#N/A	#N/A
contig7321	cytochrome p450	1348	gi|508786233|gb|EOY33489.1|Cytochrome P450 94A1 [Theobroma cacao]	EOY33489	0	91	682.559	394	362	5510	contig5511	ATERF-5	encodes a member of the ERF (ethylene response factor) subfamily B-3 of ERF/AP2 transcription factor family (ATERF-5). The protein contains one AP2 domain. There are 18 members in this subfamily including ATERF-1, ATERF-2, AND ATERF-5.	AT5g47230	2e-19	3.92207	0		contig5511	ethylene-responsive transcription factor	690	gi|471272465|gb|AGI15879.1|ethylene-responsive transcription factor [Gossypium hirsutum]	AGI15879	1.63998e-88	95	275.404	199	191
contig7324	retrotransposon like protein	1143	gi|147765953|emb|CAN67819.1|hypothetical protein VITISV_041315 [Vitis vinifera]	CAN67819	1.90018e-21	46	105.916	277	128	5511	contig5512	ATERF-5	Encodes a member of the ERF (ethylene response factor) subfamily B-3 of ERF/AP2 transcription factor family (ATERF-5). The protein contains one AP2 domain.	AT5g47230	1e-41	4.47481	0		contig5512	ethylene-responsive transcription factor 5-like	1040	gi|471272465|gb|AGI15879.1|ethylene-responsive transcription factor [Gossypium hirsutum]	AGI15879	8.2507e-152	97	441.81	301	292
contig7418	cytochrome p450-like protein	1763	gi|508712036|gb|EOY03933.1|Cytochrome P450, family 81, subfamily D, polypeptide 8 [Theobroma cacao]	EOY03933	0	86	688.723	474	408	5534	contig5535		HSP20-like chaperones superfamily protein	At2g29500	74.21	-3.15347	8.28994237597166e-12		contig5535	kda class i heat shock protein	707	gi|508786617|gb|EOY33873.1|HSP20-like chaperones superfamily protein [Theobroma cacao]	EOY33873	6.07013e-80	92	248.054	159	147
contig7573	glutaredoxin	787	gi|508707645|gb|EOX99541.1|Glutaredoxin, putative [Theobroma cacao]	EOX99541	1.28551e-71	82	227.639	147	122	5536	contig5537		HSP20-like chaperones superfamily protein	At2g29500	78.79	-2.49178	1.09623765025238e-08		contig5537	kda class i heat shock protein	762	gi|508786617|gb|EOY33873.1|HSP20-like chaperones superfamily protein [Theobroma cacao]	EOY33873	8.00601e-57	95	124.405	66	63
contig7580	probable xyloglucan endotransglucosylase hydrolase protein 32-like	1154	gi|508787228|gb|EOY34484.1|Xyloglucan endotransglucosylase/hydrolase protein 32 isoform 1 [Theobroma cacao]	EOY34484	5.59158e-174	91	501.13	302	276	5558	contig5559	RAP2.5	Encodes a member of the ERF (ethylene response factor) subfamily B-1 of ERF/AP2 transcription factor family (ATERF-4). The protein contains one AP2 domain. Acts as a negative regulator of JA-responsive defense gene expression and resistance to the necrotrophic fungal pathogen Fusarium oxysporum and antagonizes JA inhibition of root elongation.	AT3g15210	72.29	3.05276	0		contig5559	ethylene-responsive transcription factor 4	786	gi|55419650|gb|AAV51938.1|AP2/EREBP transcription factor ERF-1 [Gossypium hirsutum]	AAV51938	1.31325e-46	82	164.466	175	145
contig7719	inorganic pyrophosphatase 2	854	gi|508779836|gb|EOY27092.1|Inorganic pyrophosphatase 2 [Theobroma cacao]	EOY27092	4.9909e-92	88	275.018	165	146	5578	contig5579	ATGATL1	The PARVUS/GLZ1 gene encodes a putative family 8 glycosyl transferase that contributes to xylan biosynthesis. Its gene expression shows good co-variance with the IRX3 gene involved in secondary cell wall synthesis	At1g19300	79.31	2.66066	0		contig5579	probable galacturonosyltransferase-like 1-like	1568	gi|508722778|gb|EOY14675.1|Nucleotide-diphospho-sugar transferases superfamily protein [Theobroma cacao]	EOY14675	0	95	598.201	333	317
contig7720	inorganic pyrophosphatase 2	1235	gi|508779836|gb|EOY27092.1|Inorganic pyrophosphatase 2 [Theobroma cacao]	EOY27092	5.93222e-156	88	453.366	282	249	5584	contig5585	ATHSPRO2	ortholog of sugar beet HS1 PRO-1 2 (HSPRO2)	At2g40000	53.6	2.69036	0		contig5585	nematode resistance hspro2-like	1187	gi|508725966|gb|EOY17863.1|sugar beet HS1 PRO-1 2 [Theobroma cacao]	EOY17863	0	90	602.438	374	338
contig7794	calmodulin-binding protein	926	gi|508782343|gb|EOY29599.1|Calmodulin-binding protein isoform 1 [Theobroma cacao]	EOY29599	6.25228e-96	87	307.76	212	186	5614	contig5615	EVR	Encodes a putative leucine rich repeat transmembrane protein that is expressed in response to Pseudomonas syringae. Expression of SRRLK may be required for silencing via lsiRNAs. Regulates cell death and innate immunity.	At2g31880	67.98	2.20624	7.44886267044828e-09		contig5615	leucine-rich repeat receptor-like serine threonine tyrosine-protein kinase sobir1-like	1894	gi|508775045|gb|EOY22301.1|Leucine-rich repeat protein kinase family protein [Theobroma cacao]	EOY22301	0	90	947.962	562	511
contig7822	calmodulin-like protein	707	gi|508775196|gb|EOY22452.1|Calmodulin like 37 [Theobroma cacao]	EOY22452	3.59234e-69	88	220.32	140	124	5621	contig5622	ATMBF1C	One of three genes in A. thaliana encoding multiprotein bridging factor 1, a highly conserved transcriptional coactivator. May serve as a bridging factor between a bZIP factor and TBP.	AT3g24500	77.7	-2.10063	8.61007658976839e-06		#N/A	#N/A	#N/A	#N/A	#N/A	#N/A	#N/A	#N/A	#N/A	#N/A
contig7823	calmodulin-like protein	755	gi|508775196|gb|EOY22452.1|Calmodulin like 37 [Theobroma cacao]	EOY22452	4.84606e-68	87	218.009	140	123	5650	contig5651	ATHSP90.2	A member of heat shock protein 90 (HSP90) gene family. Expressed in all tissues and abundant in root apical meristem, pollen and tapetum	AT5g56030	94.29	-2.54654	7.3483306981402e-14		contig5651	heat shock protein 90	800	gi|330318722|gb|AEC11021.1|heat shock protein 90, partial [Camellia sinensis]	AEC11021	1.40899e-141	98	409.453	210	207
contig7892	mitogen-activated protein kinase kinase kinase 13	1416	gi|508787261|gb|EOY34517.1|Mitogen-activated protein kinase kinase kinase 13, putative [Theobroma cacao]	EOY34517	0	80	639.417	472	379	5653	contig5654	BRH1	Encodes a novel ring finger protein and forms an N-terminal hydrophobic domain and a C-terminal RING-H2 signature. Expression is down regulated by brassinolide	AT3g61460	2e-63	3.61372	0		#N/A	#N/A	#N/A	#N/A	#N/A	#N/A	#N/A	#N/A	#N/A	#N/A
contig7995	probable adp-ribosylation factor gtpase-activating protein agd11-like	823	gi|508712063|gb|EOY03960.1|Calcium-dependent lipid-binding (CaLB domain) family protein [Theobroma cacao]	EOY03960	7.19011e-99	93	298.13	165	155	5662	contig5663		Calcium-binding EF-hand family protein; calcium ion binding; response to karrikin	AT4g27280	7e-34	3.6335	0		contig5663	calcium-binding protein pbp1-like	776	gi|508720811|gb|EOY12708.1|Calcium-binding EF-hand family protein [Theobroma cacao]	EOY12708	1.73374e-47	94	164.851	108	102
contig8029	mitochondrial alternative oxidase 2a	1751	gi|508706897|gb|EOX98793.1|Alternative oxidase 2 [Theobroma cacao]	EOX98793	3.63943e-178	85	519.235	342	293	5701	contig5702	ATPA2	Encodes a peroxidase with diverse roles in the wound response, flower development, and syncytium formation.	AT5g06720	60.19	2.50899	2.44982040351843e-12		contig5702	peroxidase	1195	gi|34419961|gb|AAQ67366.1|POD9 precursor [Gossypium hirsutum]	AAQ67366	0	99	594.734	322	319
contig8076	wrky transcription factor	981	gi|508782089|gb|EOY29345.1|Transcription factor, putative [Theobroma cacao]	EOY29345	1.17258e-77	70	249.21	259	183	5710	contig5711		F-box family protein	AT5g46170	2e-22	4.65241	8.66053260852238e-14		contig5711	f-box family protein	691	gi|508785570|gb|EOY32826.1|F-box family protein, putative [Theobroma cacao]	EOY32826	1.37981e-58	80	199.904	156	125
contig8098	b-cell lymphoma 6	761	gi|508780679|gb|EOY27935.1|B-cell lymphoma 6 protein, putative [Theobroma cacao]	EOY27935	3.15618e-36	93	134.42	76	71	5711	contig5712		F-box family protein	At1g30200	5e-49	4.39591	0		contig5712	f-box protein at4g18380-like	1257	gi|508785570|gb|EOY32826.1|F-box family protein, putative [Theobroma cacao]	EOY32826	3.8108e-140	76	416.387	356	274
contig8179	respiratory burst oxidase homolog protein d-like	1250	gi|508722852|gb|EOY14749.1|Respiratory burst oxidase D [Theobroma cacao]	EOY14749	0	95	647.121	336	322	5800	contig5801		Kunitz family trypsin and protease inhibitor protein	At1g17860	32.81	2.19569	1.24783438119797e-10		#N/A	#N/A	#N/A	#N/A	#N/A	#N/A	#N/A	#N/A	#N/A	#N/A
contig8294	calmodulin-binding protein	936	gi|508782676|gb|EOY29932.1|Calmodulin-binding family protein isoform 1 [Theobroma cacao]	EOY29932	3.72986e-93	80	297.745	219	176	5827	contig5828		Encodes AP2C1. Belongs to the clade B of the PP2C-superfamily. Acts as a MAPK phosphatase that negatively regulates MPK4 and MPK6.	At2g30020	3e-52	4.58224	0		contig5828	probable protein phosphatase 2c 25-like	769	gi|508787259|gb|EOY34515.1|Phosphatase 2C family protein isoform 3 [Theobroma cacao]	EOY34515	2.13714e-89	76	280.026	255	196
contig8299	ethylene-responsive transcription factor erf109-like	1238	gi|508706360|gb|EOX98256.1|Redox responsive transcription factor 1, putative [Theobroma cacao]	EOX98256	1.19285e-69	67	233.802	311	209	5828	contig5829		basic helix-loop-helix (bHLH) DNA-binding superfamily protein	AT4g20970	38.85	2.21837	0.000828467		#N/A	#N/A	#N/A	#N/A	#N/A	#N/A	#N/A	#N/A	#N/A	#N/A
contig8378	uncharacterized n-acetyltransferase p20-like	775	gi|508713827|gb|EOY05724.1|Acyl-CoA N-acyltransferases superfamily protein isoform 1 [Theobroma cacao] >gi|508713828|gb|EOY05725.1| Acyl-CoA N-acyltransferases superfamily protein isoform 1 [Theobroma cacao]	EOY05724	1.06313e-104	91	313.153	185	169	5977	contig5978	ATCHITIV	Encodes an EP3 chitinase that is expressed during somatic embryogenesis in 'nursing' cells surrounding the embryos but not in embryos themselves. The gene is also expressed in mature pollen and growing pollen tubes until they enter the receptive synergid, but not in endosperm and integuments as in carrot. Post-embryonically, expression is found in hydathodes, stipules, root epidermis and emerging…	AT3g54420	77.73	3.07623	1.53477793062422e-14		contig5978	class iv chitinase	1041	gi|508712832|gb|EOY04729.1|Carrot EP3-3 chitinase [Theobroma cacao]	EOY04729	3.80084e-149	93	433.335	248	233
contig8387	protein	1580	gi|508707674|gb|EOX99570.1|ARM repeat superfamily protein isoform 4 [Theobroma cacao] >gi|508707675|gb|EOX99571.1| ARM repeat superfamily protein isoform 4 [Theobroma cacao]	EOX99570	0	89	652.514	429	385	5989	contig5990					3.50646	0		contig5990	Uncharacterized protein TCM_033102	639	gi|508722132|gb|EOY14029.1|Uncharacterized protein TCM_033102 [Theobroma cacao] >gi|508728439|gb|EOY20336.1| Uncharacterized protein TCM_045883 [Theobroma cacao]	EOY14029	1.06053e-35	79	132.88	99	79
contig8534	flavanone 3-dioxygenase-like	875	gi|508776459|gb|EOY23715.1|2-oxoglutarate (2OG) and Fe(II)-dependent oxygenase superfamily protein [Theobroma cacao]	EOY23715	3.22784e-129	91	382.874	221	203	6083	contig6084		unknown protein	AT5g55850	83.78	2.27434	2.97890811006794e-06		contig6084	rpm1-interacting protein 4-like	688	gi|508708872|gb|EOY00769.1|Uncharacterized protein TCM_010689 [Theobroma cacao]	EOY00769	6.79757e-34	85	127.872	74	63
contig8691	protein	909	gi|508708993|gb|EOY00890.1|Uncharacterized protein TCM_010809 [Theobroma cacao]	EOY00890	7.27055e-95	89	289.656	177	159	6084	contig6085		Protein of unknown function	AT5g55850	51.39	2.94952	2.01036709373181e-10		contig6085	rpm1-interacting protein 4-like	642	gi|508708872|gb|EOY00769.1|Uncharacterized protein TCM_010689 [Theobroma cacao]	EOY00769	6.05167e-35	87	130.183	74	65
contig8728	beta-amylase chloroplastic-like	898	gi|508776874|gb|EOY24130.1|Chloroplast beta-amylase isoform 1 [Theobroma cacao] >gi|508776875|gb|EOY24131.1| Chloroplast beta-amylase isoform 1 [Theobroma cacao] >gi|508776878|gb|EOY24134.1| Chloroplast beta-amylase isoform 1 [Theobroma cacao]	EOY24130	7.30553e-144	93	428.713	229	213	6118	contig6119	CBF4	Encodes a member of the DREB subfamily A-1 of ERF/AP2 transcription factor family (CBF4)	AT5g51990	9e-48	5.02849	0		contig6119	crt dre binding factor 1	1144	gi|53850913|gb|AAQ98869.2|putative dehydration responsive element binding protein [Gossypium hirsutum]	AAQ98869	1.07803e-142	99	416.001	216	215
contig8776	u-box domain-containing protein 21-like	1451	gi|224069206|ref|XP_002302926.1|predicted protein [Populus trichocarpa] >gi|222844652|gb|EEE82199.1| predicted protein [Populus trichocarpa]	XP_002302926	4.11803e-137	75	381.719	308	234	6126	contig6127	ATCAF1A	Encodes one of the homologs of the yeast CCR4-associated factor 1: AT3G44260 (CAF1a), AT5G22250 (CAF1b). Has mRNA deadenylation activity. Also plays a role in plant defense responses.	AT3g44260	73.74	2.94407	0		contig6127	probable ccr4-associated factor 1 homolog 11-like	905	gi|508786087|gb|EOY33343.1|Polynucleotidyl transferase, ribonuclease H-like superfamily protein [Theobroma cacao]	EOY33343	0	93	512.686	281	264
contig8860	ap2 erf domain-containing transcription factor	1049	gi|508782837|gb|EOY30093.1|Integrase-type DNA-binding superfamily protein, putative [Theobroma cacao]	EOY30093	3.37663e-64	62	214.927	255	159	6249	contig6250		Encodes a cytosolic heat shock protein AtHSP90.1. AtHSP90.1 interacts with disease resistance signaling components SGT1b and RAR1 and is required for RPS2-mediated resistance.	AT5g52640	96.05	-4.09041	0		contig6250	heat shock protein 83-like	696	gi|255545176|ref|XP_002513649.1|heat shock protein, putative [Ricinus communis] >gi|223547557|gb|EEF49052.1| heat shock protein, putative [Ricinus communis]	XP_002513649	2.95207e-95	99	304.679	152	151
contig8902	dna binding	992	gi|508773431|gb|EOY20687.1|Basic helix-loop-helix DNA-binding superfamily protein, putative [Theobroma cacao]	EOY20687	2.08628e-60	70	203.371	212	149	6250	contig6251		Encodes a cytosolic heat shock protein AtHSP90.1. AtHSP90.1 interacts with disease resistance signaling components SGT1b and RAR1 and is required for RPS2-mediated resistance	AT5g52640	87.5	-3.55084	0		contig6251	heat shock protein 83-like	1476	gi|33326375|gb|AAQ08597.1|heat shock protein [Hevea brasiliensis]	AAQ08597	0	97	702.975	434	424
contig8984	calcium binding protein	811	gi|508712482|gb|EOY04379.1|Calmodulin like 42 [Theobroma cacao]	EOY04379	2.02071e-66	80	216.853	166	134	6268	contig6269	ATAUX2-11	Auxin inducible protein similar to transcription factors.	AT5g43700	2e-58	4.19394	0		contig6269	auxin-responsive protein	1127	gi|332167929|gb|AEE25649.1|auxin-responsive protein [Gossypium hirsutum]	AEE25649	2.33509e-121	99	360.918	200	198
contig9014	respiratory burst	1001	gi|508722852|gb|EOY14749.1|Respiratory burst oxidase D [Theobroma cacao]	EOY14749	2.4467e-180	85	536.184	320	274	6272	contig6273		Protein of unknown function	At2g46490	55.84	2.90505	1.26886873101607e-13		contig6273	Uncharacterized protein TCM_038276	739	gi|508784066|gb|EOY31322.1|Uncharacterized protein TCM_038276 [Theobroma cacao]	EOY31322	7.71894e-35	75	131.339	107	81
contig9042	ethylene-responsive transcription factor erf109-like	1140	gi|511636239|gb|AGN90956.1|ethylene-responsive transcription factor 10 [Gossypium hirsutum]	AGN90956	1.34739e-167	100	481.485	267	267	6453	contig6454	STZ	Related to Cys2/His2-type zinc-finger proteins found in higher plants	At1g27730	1e-46	5.22125	0		contig6454	zinc finger protein zat10-like	939	gi|508723853|gb|EOY15750.1|Salt tolerance zinc finger, putative [Theobroma cacao]	EOY15750	4.8879e-73	69	237.269	275	192
contig9088	gibberellin 2-oxidase	1244	gi|340796357|gb|AEK70417.1|GA2ox1 [Gossypium hirsutum]	AEK70417	0	98	653.284	331	326	6464	contig6465		Protein of unknown function	At2g15760	51.49	2.51019	1.52474667060019e-10		contig6465	calmodulin-binding protein	1253	gi|508706310|gb|EOX98206.1|Uncharacterized protein TCM_007020 [Theobroma cacao]	EOX98206	4.32887e-122	69	371.318	398	275
contig9093	bacterial-induced peroxidase	1280	gi|345104373|gb|AEN71008.1|bacterial-induced peroxidase [Gossypium gossypioides]	AEN71008	0	99	633.254	327	326	6503	contig6504	CYS	CYS, MET, PRO, and GLY protein 1" (CMPG1); ubiquitin-protein ligase activity, binding; INVOLVED IN: response to chitin	At1g66160	3e-50	3.90101	0		#N/A	#N/A	#N/A	#N/A	#N/A	#N/A	#N/A	#N/A	#N/A	#N/A
contig9094	bacterial-induced peroxidase	865	gi|345104339|gb|AEN70991.1|bacterial-induced peroxidase [Gossypium mustelinum] >gi|345104351|gb|AEN70997.1| bacterial-induced peroxidase [Gossypium barbadense var. brasiliense]	AEN70991	7.96133e-108	97	246.128	142	138	6504	contig6505		ARM repeat superfamily protein; response to other organism, response to ozone	AT3g02840	4e-55	4.04099	0		#N/A	#N/A	#N/A	#N/A	#N/A	#N/A	#N/A	#N/A	#N/A	#N/A
contig9191	heavy metal transport detoxification superfamily protein isoform 1	733	gi|356561506|ref|XP_003549022.1|PREDICTED: uncharacterized protein LOC100800008 [Glycine max]	XP_003549022	1.0391e-25	62	107.457	138	86	6539	contig6540		non-LTR retrotransposon family (LINE)	At2g14940	25.25	2.1047	2.91920597991579e-05		contig6540	retrotransposon ty1-copia subclass	1131	gi|147765953|emb|CAN67819.1|hypothetical protein VITISV_041315 [Vitis vinifera]	CAN67819	2.70554e-21	43	105.531	287	125
contig9217	abscisic acid 8 -hydroxylase	1768	gi|508778115|gb|EOY25371.1|Abscisic acid 8'-hydroxylase 1 [Theobroma cacao]	EOY25371	0	96	832.402	434	417	6749	contig6750	RAP2.5	Encodes a member of the ERF (ethylene response factor) subfamily B-1 of ERF/AP2 transcription factor family (ATERF-4). The protein contains one AP2 domain	AT3g15210	52.26	2.21417	1.09859031453532e-10		contig6750	ethylene-responsive transcription factor 4-like	825	gi|55419650|gb|AAV51938.1|AP2/EREBP transcription factor ERF-1 [Gossypium hirsutum]	AAV51938	1.50888e-71	98	229.18	176	174
contig9293	l-ascorbate oxidase	1854	gi|508700291|gb|EOX92187.1|Cupredoxin superfamily protein isoform 1 [Theobroma cacao]	EOX92187	0	91	1003.43	580	529	6836	contig6837		Protein of unknown function	AT5g60680	54.02	2.62934	3.56467522166781e-12		contig6837	uncharacterized loc101217269	674	gi|508787105|gb|EOY34361.1|Uncharacterized protein TCM_042056 [Theobroma cacao]	EOY34361	1.10754e-62	79	204.527	180	143
contig9318	avr9 cf-9 rapidly elicited protein	1225	gi|508715550|gb|EOY07447.1|Avr9/Cf-9 rapidly elicited protein 137, putative [Theobroma cacao]	EOY07447	1.14732e-122	73	377.096	330	242	6868	contig6869		HSP20-like chaperones superfamily protein	At2g29500	75.8	-3.05267	0		contig6869	hsp20-like chaperones superfamily protein	998	gi|335327538|gb|AEH30706.1|low molecular weight heat shock protein [Gossypium hirsutum]	AEH30706	9.27657e-100	100	302.368	157	157
contig9354	endonuclease or glycosyl hydrolase with c2h2-type zinc finger isoform 1	1172	gi|508703521|gb|EOX95417.1|Endonuclease or glycosyl hydrolase with C2H2-type zinc finger domain, putative isoform 1 [Theobroma cacao] >gi|508703522|gb|EOX95418.1| Endonuclease or glycosyl hydrolase with C2H2-type zinc finger domain, putative isoform 1 [Theobroma cacao]	EOX95417	6.07945e-161	91	479.559	284	259	6871	contig6872	ATTPS21	Encodes a sesquiterpene synthase involved in generating all of the group A sesquiterpenes found in the Arabidopsis floral volatile blend. Strongly expressed in the stigma.	AT5g23960	38.26	2.74459	2.06245673460688e-12		contig6872	(+)-delta-cadinene synthase	727	gi|3970689|emb|CAA77191.1|(+)-delta-cadinene synthase [Gossypium arboreum]	CAA77191	1.65067e-116	96	355.91	180	173
contig9783	probable wrky transcription factor 70-like	702	gi|508728280|gb|EOY20177.1|WRKY DNA-binding protein 70, putative isoform 1 [Theobroma cacao]	EOY20177	6.59511e-51	64	178.333	192	124	6956	contig6958	RIPK	Encodes a receptor-like cytoplasmic kinase that phosphorylates the host target RIN4, leading to the activation of a plant innate immune receptor RPM1.	At2g05940	67.69	2.13257	1.14343686753089e-09		contig6958	receptor-like protein kinase at1g72540-like	1637	gi|508782993|gb|EOY30249.1|Kinase superfamily protein [Theobroma cacao]	EOY30249	0	85	686.411	454	386
contig9878	protein plant cadmium resistance 2-like	1033	gi|508709274|gb|EOY01171.1|Uncharacterized protein TCM_011102 [Theobroma cacao]	EOY01171	1.21828e-56	78	206.838	166	130	6963	contig6964		Protein of unknown function	AT4g24110	47.66	2.94359	1.53477793062422e-14		contig6964	nadp-specific glutamate	933	gi|508776652|gb|EOY23908.1|NADP-specific glutamate dehydrogenase, putative [Theobroma cacao]	EOY23908	4.57833e-106	80	321.627	263	212
contig10025	uncharacterized protein LOC100306170	762	gi|351726612|ref|NP_001238668.1|uncharacterized protein LOC100306170 [Glycine max] >gi|255627757|gb|ACU14223.1| unknown [Glycine max]	NP_001238668	2.41459e-19	83	90.8929	60	50	7057	contig7058		Protein phosphatase 2C family protein	AT3g15260	69.2	2.30216	3.36891627973581e-06		contig7058	protein phosphatase	1168	gi|508707579|gb|EOX99475.1|Phosphatase 2C family protein isoform 2 [Theobroma cacao]	EOX99475	1.43004e-180	93	515.383	282	264
contig10122	protein phloem protein 2-like a1-like	693	gi|508718483|gb|EOY10380.1|ATPP2-A2, putative [Theobroma cacao]	EOY10380	5.85038e-93	88	282.337	173	153	7173	contig7174		VQ motif-containing protein	AT3g56880	33.88	2.24527	4.23206339537847e-11		contig7174	vq motif-containing protein	918	gi|508716818|gb|EOY08715.1|Calmodulin-binding protein of 25 kDa, putative [Theobroma cacao]	EOY08715	2.09497e-41	54	154.066	244	133
contig10137	calcium-binding protein pbp1-like	673	gi|470114580|ref|XP_004293492.1|PREDICTED: calcium-binding protein PBP1-like [Fragaria vesca subsp. vesca]	XP_004293492	9.24179e-44	90	154.066	99	90	7178	contig7179		Protein kinase family protein with leucine-rich repeat domain	AT5g25930	59.6	2.01815	5.32772310770402e-09		contig7179	receptor-like protein kinase hsl1-like	1767	gi|508782544|gb|EOY29800.1|Kinase family protein with leucine-rich repeat domain, putative [Theobroma cacao]	EOY29800	0	88	796.193	507	448
contig10144	probable xyloglucan endotransglucosylase hydrolase protein 32-like	1208	gi|508787228|gb|EOY34484.1|Xyloglucan endotransglucosylase/hydrolase protein 32 isoform 1 [Theobroma cacao]	EOY34484	2.75525e-141	92	393.275	232	215	7239	contig7240	ATAUX2-11	Auxin inducible protein similar to transcription factors.	AT5g43700	64.8	2.5263	1.5489203869483e-12		contig7240	auxin-responsive protein	1097	gi|508702685|gb|EOX94581.1|AUX/IAA transcriptional regulator family protein [Theobroma cacao]	EOX94581	9.62575e-93	77	294.664	233	180
contig10531	protein	664	gi|508704637|gb|EOX96533.1|Ankyrin repeat family protein [Theobroma cacao]	EOX96533	1.58164e-84	93	264.618	154	144	7247	contig7248	ATZAT12	Encodes a zinc finger protein involved in high light and cold acclimation. Overexpression of this putative transcription factor increases the expression level of 9 cold-responsive genes and represses the expression level of 15 cold-responsive genes, including CBF genes	AT5g59820	53.02	2.65643	5.29074886785225e-06		contig7248	nucleic acid binding	723	gi|508786880|gb|EOY34136.1|C2H2 and C2HC zinc fingers superfamily protein, putative [Theobroma cacao]	EOY34136	3.0504e-80	83	249.595	161	134
contig10541	bhlh transcription factor	1427	gi|508775345|gb|EOY22601.1|Basic helix-loop-helix DNA-binding superfamily protein, putative isoform 1 [Theobroma cacao] >gi|508775346|gb|EOY22602.1| Basic helix-loop-helix DNA-binding superfamily protein, putative isoform 1 [Theobroma cacao]	EOY22601	3.73109e-72	60	243.047	347	211	7248	contig7249		C2H2-type zinc finger family protein	AT3g46070	49.38	2.2899	0.002181		contig7249	nucleic acid binding	763	gi|508786880|gb|EOY34136.1|C2H2 and C2HC zinc fingers superfamily protein, putative [Theobroma cacao]	EOY34136	6.94144e-79	83	246.514	161	134
contig10783	protein	994	gi|508724500|gb|EOY16397.1|Kinase superfamily protein [Theobroma cacao]	EOY16397	3.32858e-160	97	473.396	247	241	7254	contig7255					2.16307	4.38995039303522e-09		contig7255	protein	675	gi|508780487|gb|EOY27743.1|Uncharacterized protein TCM_029517 [Theobroma cacao]	EOY27743	7.78175e-34	91	130.183	73	67
contig10811	protein kinase-like protein	639	gi|508718015|gb|EOY09912.1|Mitogen-activated protein kinase kinase kinase 19, putative [Theobroma cacao]	EOY09912	1.89484e-78	68	250.751	224	154	7313	contig7314	ATHS83	Encodes a cytosolic heat shock protein AtHSP90.1. AtHSP90.1 interacts with disease resistance signaling components SGT1b and RAR1 and is required for RPS2-mediated resistance.	AT5g52640	87.16	-2.71825	2.56482034274955e-08		contig7314	heat shock protein 83-like	1006	gi|1515105|emb|CAA68885.1|heat shock protein 90A [Arabidopsis thaliana]	CAA68885	1.59568e-102	95	311.227	208	199
contig11060	ap2 erf domain-containing transcription factor	1513	gi|508700450|gb|EOX92346.1|Integrase-type DNA-binding superfamily protein, putative [Theobroma cacao]	EOX92346	4.19336e-64	68	159.073	193	133	7320	contig7321	CYP94C1	Encodes a CYP94C1. Has highest omega-hydroxylase activity with 9,10-epoxystearic acid, while also metabolized lauric acid (C12:0) and C18 unsaturated fatty acids. Gene expression is induced in response to wounding and jasmonic acid treatment.	At2g27690	1e-140	3.94619	0		contig7321	cytochrome p450	1348	gi|508786233|gb|EOY33489.1|Cytochrome P450 94A1 [Theobroma cacao]	EOY33489	0	91	682.559	394	362
contig11235	transcription factor myb44-like	1242	gi|508706462|gb|EOX98358.1|Myb domain protein 73, putative [Theobroma cacao]	EOX98358	4.50329e-104	82	320.087	243	201	7321	contig7320	CYP94C1	Encodes a CYP94C1. Has highest omega-hydroxylase activity with 9,10-epoxystearic acid, while also metabolized lauric acid (C12:0) and C18 unsaturated fatty acids. Gene expression is induced in response to wounding and jasmonic acid treatment.	At2g27690	7e-98	4.55539	3.00349029347335e-12		#N/A	#N/A	#N/A	#N/A	#N/A	#N/A	#N/A	#N/A	#N/A	#N/A
contig11261	short chain alcohol	987	gi|508716510|gb|EOY08407.1|Short chain alcohol dehydrogenase, putative [Theobroma cacao]	EOY08407	4.74485e-152	87	440.269	271	238	7323	contig7324		copia-like retrotransposon family	AT4g16870	25.93	2.16887	7.19060238297639e-06		contig7324	retrotransposon like protein	1143	gi|147765953|emb|CAN67819.1|hypothetical protein VITISV_041315 [Vitis vinifera]	CAN67819	1.90018e-21	46	105.916	277	128
contig11341	glucuronosyltransferase pgsip8-like	835	gi|508777087|gb|EOY24343.1|Nucleotide-diphospho-sugar transferases superfamily protein [Theobroma cacao]	EOY24343	6.0331e-132	93	394.045	220	206	7392	contig7393	ATPUB23	Encodes a cytoplasmically localized U-box domain containing E3 ubiquitin ligase that is involved in the response to water stress and acts as a negative regulator of PAMP-triggered immunity.	At2g35930	8e-148	41.7068	0		#N/A	#N/A	#N/A	#N/A	#N/A	#N/A	#N/A	#N/A	#N/A	#N/A
contig11388	autoinhibited calcium atpase	1586	gi|508702728|gb|EOX94624.1|ATPase E1-E2 type family protein / haloacid dehalogenase-like hydrolase family protein [Theobroma cacao]	EOX94624	0	92	773.081	434	403	7417	contig7418	CYP81D	CYTOCHROME P450; member of CYP81D	AT4g37370	61.18	3.15291	1.13884960364406e-10		contig7418	cytochrome p450-like protein	1763	gi|508712036|gb|EOY03933.1|Cytochrome P450, family 81, subfamily D, polypeptide 8 [Theobroma cacao]	EOY03933	0	86	688.723	474	408
contig11518	tumor-related protein	919	gi|508717966|gb|EOY09863.1|Kunitz family trypsin and protease inhibitor protein, putative [Theobroma cacao]	EOY09863	1.03575e-104	90	315.849	184	167	7572	contig7573	GRX480	Encodes GRX480, a member of the glutaredoxin family that regulates protein redox state. GRX480 interacts with TGA factors and suppresses JA-responsive PDF1.2 transcription	At1g28480	61.11	2.35368	2.9693254657791e-12		contig7573	glutaredoxin	787	gi|508707645|gb|EOX99541.1|Glutaredoxin, putative [Theobroma cacao]	EOX99541	1.28551e-71	82	227.639	147	122
contig11641	probable pectinesterase pectinesterase inhibitor 41-like	1503	gi|508703243|gb|EOX95139.1|Plant invertase/pectin methylesterase inhibitor superfamily [Theobroma cacao]	EOX95139	0	95	402.134	212	203	7579	contig7580	ATXTH31	Encodes a xyloglucan endotransglycosylase/hydrolase.	AT3g44990	70.38	2.75982	2.06208779770961e-09		contig7580	probable xyloglucan endotransglucosylase hydrolase protein 32-like	1154	gi|508787228|gb|EOY34484.1|Xyloglucan endotransglucosylase/hydrolase protein 32 isoform 1 [Theobroma cacao]	EOY34484	5.59158e-174	91	501.13	302	276
contig11642	probable pectinesterase pectinesterase inhibitor 41-like	629	gi|508703243|gb|EOX95139.1|Plant invertase/pectin methylesterase inhibitor superfamily [Theobroma cacao]	EOX95139	4.00912e-113	92	345.895	188	173	7685	contig7686	ATLAC17	LAC17 appears to have laccase activity based on enzyme assays performed using lac17 mutants. Notably, these mutants appear to have a reduced deposition of G lignin units. LAC17 is expressed in interfascicular fibers and likely contributes to lignin biosynthesis, and hence, cell wall biosynthesis, there.	AT5g60020	72.96	-30.9532	0.0212377		contig7686	laccase 17	845	gi|508715580|gb|EOY07477.1|Laccase 17 [Theobroma cacao]	EOY07477	1.89925e-167	96	488.804	251	243
contig11805	wall-associated receptor kinase 2-like	1657	gi|508724594|gb|EOY16491.1|Wall-associated kinase 2, putative [Theobroma cacao]	EOY16491	0	80	653.284	504	404	7718	contig7719	PPSPASE1	Encodes PPsPase1, a pyrophosphate-specific phosphatase catalyzing the specific cleavage of pyrophosphate (Km 38.8 uM) with an alkaline catalytic pH optimum. Expression is upregulated in the shoot of cax1/cax3 mutant.	At1g73010	66.25	2.4403	0.0049281		contig7719	inorganic pyrophosphatase 2	854	gi|508779836|gb|EOY27092.1|Inorganic pyrophosphatase 2 [Theobroma cacao]	EOY27092	4.9909e-92	88	275.018	165	146
contig11909	ethylene-responsive transcription factor erf109-like	927	gi|508699504|gb|EOX91400.1|AP2/ERF domain-containing transcription factor-like protein [Theobroma cacao]	EOX91400	1.45054e-29	51	122.094	215	110	7719	contig7720	ATPPSPASE1	Encodes PPsPase1, a pyrophosphate-specific phosphatase catalyzing the specific cleavage of pyrophosphate (Km 38.8 uM) with an alkaline catalytic pH optimum. Expression is upregulated in the shoot of cax1/cax3 mutant	At1g73010	60.99	2.22602	0.00127723		contig7720	inorganic pyrophosphatase 2	1235	gi|508779836|gb|EOY27092.1|Inorganic pyrophosphatase 2 [Theobroma cacao]	EOY27092	5.93222e-156	88	453.366	282	249
contig11954	myb-like transcription factor partial	936	gi|508703469|gb|EOX95365.1|Myb domain protein 2, putative [Theobroma cacao]	EOX95365	8.88125e-116	74	347.821	305	226	7793	contig7794		Calmodulin-binding protein	At2g24300	50.51	2.84493	8.66053260852238e-14		contig7794	calmodulin-binding protein	926	gi|508782343|gb|EOY29599.1|Calmodulin-binding protein isoform 1 [Theobroma cacao]	EOY29599	6.25228e-96	87	307.76	212	186
contig11970	wrky transcription	919	gi|508782090|gb|EOY29346.1|WRKY transcription factor, putative [Theobroma cacao]	EOY29346	7.42402e-108	84	327.791	228	193	7821	contig7822	CML38	Calmodulin-like 38 (CML38)	At1g76650	1e-31	4.86646	1.5558571688354e-06		contig7822	calmodulin-like protein	707	gi|508775196|gb|EOY22452.1|Calmodulin like 37 [Theobroma cacao]	EOY22452	3.59234e-69	88	220.32	140	124
contig12017	serine threonine-protein kinase-like protein ccr3-like	1776	gi|508725877|gb|EOY17774.1|CRINKLY4 related 3, putative [Theobroma cacao]	EOY17774	0	85	553.518	383	328	7822	contig7823	CML38	calmodulin-like 38 (CML38);calcium ion binding; INVOLVED IN: response to wounding	At1g76650	47.1	3.32303	0.000858065		contig7823	calmodulin-like protein	755	gi|508775196|gb|EOY22452.1|Calmodulin like 37 [Theobroma cacao]	EOY22452	4.84606e-68	87	218.009	140	123
contig12060	ap2 erf domain-containing transcription factor	923	gi|78499709|gb|ABB45861.1|DRE-binding protein 3b [Gossypium hirsutum]	ABB45861	1.0927e-130	100	382.874	221	221	7891	contig7892	MAPKKK14	member of MEKK subfamily	At2g30040	56.83	2.95815	4.79265697228702e-11		contig7892	mitogen-activated protein kinase kinase kinase 13	1416	gi|508787261|gb|EOY34517.1|Mitogen-activated protein kinase kinase kinase 13, putative [Theobroma cacao]	EOY34517	0	80	639.417	472	379
contig12399	JHL20J20.12 protein, putative	819	gi|508723188|gb|EOY15085.1|JHL20J20.12 protein, putative [Theobroma cacao]	EOY15085	1.45172e-23	54	106.301	175	95	7994	contig7995		Calcium-dependent lipid-binding (CaLB domain) family protein	AT5g37740	68.45	2.62883	6.32095744887416e-12		contig7995	probable adp-ribosylation factor gtpase-activating protein agd11-like	823	gi|508712063|gb|EOY03960.1|Calcium-dependent lipid-binding (CaLB domain) family protein [Theobroma cacao]	EOY03960	7.19011e-99	93	298.13	165	155
contig12410	transcription factor bhlh25-like	907	gi|508699925|gb|EOX91821.1|Basic helix-loop-helix DNA-binding superfamily protein, putative [Theobroma cacao]	EOX91821	2.80098e-39	88	150.984	90	80	8028	contig8029	AOX2	encodes an isoform of alternative oxidase, which is expressed in rosettes, stems, and roots. Transcript accumulates in dry seeds and decreased upon germination and is not affected by actinomycin A. Protein is localized to mitochondria.	AT5g64210	78.82	2.10499	5.8323546673237e-09		contig8029	mitochondrial alternative oxidase 2a	1751	gi|508706897|gb|EOX98793.1|Alternative oxidase 2 [Theobroma cacao]	EOX98793	3.63943e-178	85	519.235	342	293
contig12411	transcription factor bhlh25-like	1479	gi|508699925|gb|EOX91821.1|Basic helix-loop-helix DNA-binding superfamily protein, putative [Theobroma cacao]	EOX91821	9.58825e-143	82	424.861	335	276	8075	contig8076	ATWRKY40	Pathogen-induced transcription factor. Binds W-box sequences in vitro	At1g80840	3e-29	4.97694	0.000199512		contig8076	wrky transcription factor	981	gi|508782089|gb|EOY29345.1|Transcription factor, putative [Theobroma cacao]	EOY29345	1.17258e-77	70	249.21	259	183
contig12497	p-loop containing nucleoside triphosphate hydrolases superfamily protein	1151	gi|508699088|gb|EOX90984.1|P-loop containing nucleoside triphosphate hydrolases superfamily protein isoform 3 [Theobroma cacao]	EOX90984	2.06345e-171	87	496.508	310	271	8097	contig8098	NA	unknown protein	At1g29290	6e-12	4.79498	0		contig8098	b-cell lymphoma 6	761	gi|508780679|gb|EOY27935.1|B-cell lymphoma 6 protein, putative [Theobroma cacao]	EOY27935	3.15618e-36	93	134.42	76	71
contig12553	1-aminocyclopropane-1-carboxylate oxidase	1176	gi|73761689|gb|AAZ83344.1|ACC oxidase 3 [Gossypium hirsutum] >gi|375968574|gb|AFB18001.1| ACC oxidase [Gossypium anapoides] >gi|375968576|gb|AFB18002.1| ACC oxidase [Gossypium anapoides]	AAZ83344	0	94	568.54	312	295	8178	contig8179	ATRBOHD	NADPH/respiratory burst oxidase protein D (RbohD).Interacts with AtrbohF gene to fine tune the spatial control of ROI production and hypersensitive response to cell in and around infection site.	AT5g47910	80.12	2.63901	1.53477793062422e-14		contig8179	respiratory burst oxidase homolog protein d-like	1250	gi|508722852|gb|EOY14749.1|Respiratory burst oxidase D [Theobroma cacao]	EOY14749	0	95	647.121	336	322
contig12627	calmodulin binding	893	gi|508773813|gb|EOY21069.1|Calmodulin binding protein-like, putative [Theobroma cacao]	EOY21069	7.39575e-137	89	407.142	246	221	8293	contig8294	ATIQM1	Encodes a calmodulin-binding protein involved in stomatal movement	AT4g33050	66.14	2.61277	3.93300207216877e-12		contig8294	calmodulin-binding protein	936	gi|508782676|gb|EOY29932.1|Calmodulin-binding family protein isoform 1 [Theobroma cacao]	EOY29932	3.72986e-93	80	297.745	219	176
contig12668	salicylate o-methyltransferase	1180	gi|508699116|gb|EOX91012.1|Salicylate O-methyltransferase [Theobroma cacao]	EOX91012	0	88	541.191	328	290	8298	contig8299	RRTF1	Encodes a member of the ERF (ethylene response factor) subfamily B-3 of ERF/AP2 transcription factor family.	AT4g34410	2e-25	4.85477	1.39364892550935e-13		contig8299	ethylene-responsive transcription factor erf109-like	1238	gi|508706360|gb|EOX98256.1|Redox responsive transcription factor 1, putative [Theobroma cacao]	EOX98256	1.19285e-69	67	233.802	311	209
contig12685	wound-responsive family protein	612	gi|508707406|gb|EOX99302.1|Wound-responsive family protein [Theobroma cacao]	EOX99302	4.93072e-38	85	137.502	89	76	8375	contig8376		unknown protein	At2g01300	1e-30	3.77286	0		#N/A	#N/A	#N/A	#N/A	#N/A	#N/A	#N/A	#N/A	#N/A	#N/A
contig12807	expansin alpha	1274	gi|508715617|gb|EOY07514.1|Expansin A4, ALPHA 1.6,EXPA4 [Theobroma cacao]	EOY07514	2.82388e-174	96	499.975	260	250	8377	contig8378		Acyl-CoA N-acyltransferases (NAT) superfamily protein;	At2g32030	2e-57	4.48217	0		contig8378	uncharacterized n-acetyltransferase p20-like	775	gi|508713827|gb|EOY05724.1|Acyl-CoA N-acyltransferases superfamily protein isoform 1 [Theobroma cacao] >gi|508713828|gb|EOY05725.1| Acyl-CoA N-acyltransferases superfamily protein isoform 1 [Theobroma cacao]	EOY05724	1.06313e-104	91	313.153	185	169
contig12862	protein	641	gi|508776582|gb|EOY23838.1|Uncharacterized protein TCM_015608 [Theobroma cacao]	EOY23838	1.27949e-26	83	107.842	79	66	8386	contig8387	PUB43	ARM repeat superfamily protein	At1g76390	2e-08	3.99856	8.22920501266908e-08		contig8387	protein	1580	gi|508707674|gb|EOX99570.1|ARM repeat superfamily protein isoform 4 [Theobroma cacao] >gi|508707675|gb|EOX99571.1| ARM repeat superfamily protein isoform 4 [Theobroma cacao]	EOX99570	0	89	652.514	429	385
contig13018	ap2 erf domain-containing transcription factor	858	gi|511636241|gb|AGN90957.1|ethylene-responsive transcription factor 11 [Gossypium hirsutum]	AGN90957	1.30429e-124	80	370.163	253	203	8533	contig8534	DMR6	Encodes a putative 2OG-Fe(II) oxygenase that is defense-associated but required for susceptibility to downy mildew	AT5g24530	69.23	2.25245	1.5269227539848e-06		contig8534	flavanone 3-dioxygenase-like	875	gi|508776459|gb|EOY23715.1|2-oxoglutarate (2OG) and Fe(II)-dependent oxygenase superfamily protein [Theobroma cacao]	EOY23715	3.22784e-129	91	382.874	221	203
contig13091	retrotransposon like protein	1270	gi|147765953|emb|CAN67819.1|hypothetical protein VITISV_041315 [Vitis vinifera]	CAN67819	7.77429e-25	46	117.087	304	141	8690	contig8691		unknown protein	AT5g17350	3e-29	3.82175	0		contig8691	protein	909	gi|508708993|gb|EOY00890.1|Uncharacterized protein TCM_010809 [Theobroma cacao]	EOY00890	7.27055e-95	89	289.656	177	159
contig13134	ap2 erf domain-containing transcription factor	794	gi|508775520|gb|EOY22776.1|AP2/ERF domain-containing transcription factor, putative isoform 2 [Theobroma cacao]	EOY22776	2.95802e-58	62	198.364	228	142	8727	contig8728	ATBAM3	Encodes a beta-amylase targeted to the chloroplast. Transgenic BMY8 RNAi lines fail to accumulate maltose during cold shock suggesting that maltose accumulation coincides with BMY8 expression	AT4g17090	73.59	2.07755	4.48049725337473e-07		contig8728	beta-amylase chloroplastic-like	898	gi|508776874|gb|EOY24130.1|Chloroplast beta-amylase isoform 1 [Theobroma cacao] >gi|508776875|gb|EOY24131.1| Chloroplast beta-amylase isoform 1 [Theobroma cacao] >gi|508776878|gb|EOY24134.1| Chloroplast beta-amylase isoform 1 [Theobroma cacao]	EOY24130	7.30553e-144	93	428.713	229	213
contig13194	bon1-associated protein 2-like	825	gi|508704166|gb|EOX96062.1|BON association protein 2, putative [Theobroma cacao]	EOX96062	5.13447e-92	86	281.182	180	155	8775	contig8776		ARM repeat superfamily protein; ubiquitin-protein ligase activity, binding	AT5g37490	49.29	2.31343	2.24355452894306e-07		contig8776	u-box domain-containing protein 21-like	1451	gi|224069206|ref|XP_002302926.1|predicted protein [Populus trichocarpa] >gi|222844652|gb|EEE82199.1| predicted protein [Populus trichocarpa]	XP_002302926	4.11803e-137	75	381.719	308	234
contig13200	alpha-expansin 11	1096	gi|508723209|gb|EOY15106.1|Expansin 11, ALPHA 1.14,EXPA11 [Theobroma cacao]	EOY15106	1.11745e-163	96	472.626	260	252	8859	contig8860	NA	Encodes a member of the DREB subfamily A-5 of ERF/AP2 transcription factor family	At1g19210	2e-39	9.52606	0		contig8860	ap2 erf domain-containing transcription factor	1049	gi|508782837|gb|EOY30093.1|Integrase-type DNA-binding superfamily protein, putative [Theobroma cacao]	EOY30093	3.37663e-64	62	214.927	255	159
contig13244	indole-3-acetic acid-induced protein	843	gi|508703219|gb|EOX95115.1|Indole-3-acetic acid-induced protein ARG2, putative [Theobroma cacao]	EOX95115	2.56012e-36	80	135.576	100	80	8901	contig8902	NA	basic helix-loop-helix (bHLH) DNA-binding superfamily protein	AT4g20970	6e-16	4.78913	0		contig8902	dna binding	992	gi|508773431|gb|EOY20687.1|Basic helix-loop-helix DNA-binding superfamily protein, putative [Theobroma cacao]	EOY20687	2.08628e-60	70	203.371	212	149
contig13400	glycerol-3-phosphate acyltransferase 5	1444	gi|508726162|gb|EOY18059.1|Glycerol-3-phosphate acyltransferase 5 [Theobroma cacao]	EOY18059	7.79387e-72	85	246.899	156	133	8983	contig8984	CML43	calmodulin like 43 (CML43)	AT5g44460	65.33	2.05182	4.09737691571703e-09		contig8984	calcium binding protein	811	gi|508712482|gb|EOY04379.1|Calmodulin like 42 [Theobroma cacao]	EOY04379	2.02071e-66	80	216.853	166	134
contig13525	11s globulin seed storage protein 2-like	1190	gi|225447983|ref|XP_002269464.1|PREDICTED: 11S globulin seed storage protein 2 [Vitis vinifera]	XP_002269464	3.93438e-110	67	338.961	360	242	9013	contig9014	ATRBOHD	NADPH/respiratory burst oxidase protein D (RbohD).Interacts with AtrbohF gene to fine tune the spatial control of ROI production and hypersensitive response to cell in and around infection site.	AT5g47910	70.9	2.48369	7.4941996361481e-11		contig9014	respiratory burst	1001	gi|508722852|gb|EOY14749.1|Respiratory burst oxidase D [Theobroma cacao]	EOY14749	2.4467e-180	85	536.184	320	274
contig13554	chaperone protein dnaj chloroplastic-like	774	gi|508700277|gb|EOX92173.1|Chaperone protein dnaJ 20, putative [Theobroma cacao]	EOX92173	3.28542e-50	66	173.326	182	121	9014	contig9015	ATRBOHD	NADPH/respiratory burst oxidase protein D (RbohD).Interacts with AtrbohF gene to fine tune the spatial control of ROI production and hypersensitive response to cell in and around infection site.	AT5g47910	55.81	2.64565	1.56829769528331e-09		#N/A	#N/A	#N/A	#N/A	#N/A	#N/A	#N/A	#N/A	#N/A	#N/A
contig13568	protein	1015	gi|508726269|gb|EOY18166.1|Uncharacterized protein isoform 1 [Theobroma cacao] >gi|508726270|gb|EOY18167.1| Uncharacterized protein isoform 1 [Theobroma cacao]	EOY18166	7.01042e-40	58	149.828	177	104	9041	contig9042	RRTF1	Encodes a member of the ERF (ethylene response factor) subfamily B-3 of ERF/AP2 transcription factor family.	AT4g34410	2e-29	37.9715	0		contig9042	ethylene-responsive transcription factor erf109-like	1140	gi|511636239|gb|AGN90956.1|ethylene-responsive transcription factor 10 [Gossypium hirsutum]	AGN90956	1.34739e-167	100	481.485	267	267
contig13618	zinc finger a20 and an1 domain-containing stress-associated protein 4-like	856	gi|508786216|gb|EOY33472.1|Zinc finger A20 and AN1 domain-containing stress-associated protein 3, putative [Theobroma cacao]	EOY33472	2.78205e-53	72	181.8	165	120	9060	contig9061	AAA-ATPASE 1	Encodes a mitochondrial ATPase involved in seed and silique development.	AT5g40010	6e-166	4.55919	0		#N/A	#N/A	#N/A	#N/A	#N/A	#N/A	#N/A	#N/A	#N/A	#N/A
contig13638	nadp-specific glutamate	1006	gi|508776652|gb|EOY23908.1|NADP-specific glutamate dehydrogenase, putative [Theobroma cacao]	EOY23908	1.5067e-96	79	298.13	262	209	9071	contig9072		unknown protein	AT3g03280	9e-08	4.75077	0		#N/A	#N/A	#N/A	#N/A	#N/A	#N/A	#N/A	#N/A	#N/A	#N/A
contig13809	vacuolar amino acid transporter 1-like	1099	gi|508711574|gb|EOY03471.1|Amino acid transporter isoform 3 [Theobroma cacao]	EOY03471	0	87	587.415	365	320	9087	contig9088	ATGA2OX1	Encodes a gibberellin 2-oxidase that acts on C19 gibberellins.	At1g78440	59.1	2.51598	5.40608376402235e-05		contig9088	gibberellin 2-oxidase	1244	gi|340796357|gb|AEK70417.1|GA2ox1 [Gossypium hirsutum]	AEK70417	0	98	653.284	331	326
contig14175	duf246 domain-containing protein at1g04910-like	1033	gi|508715424|gb|EOY07321.1|O-fucosyltransferase family protein isoform 1 [Theobroma cacao]	EOY07321	1.6821e-104	80	331.643	246	198	9092	contig9093	ATPRX71	Encodes a cell wall bound peroxidase that is induced by hypo-osmolarity and is involved in the lignification of cell walls	AT5g64120	1e-117	3.7642	4.46309655899313e-14		contig9093	bacterial-induced peroxidase	1280	gi|345104373|gb|AEN71008.1|bacterial-induced peroxidase [Gossypium gossypioides]	AEN71008	0	99	633.254	327	326
contig14194	fatty acyl- reductase	960	gi|508786226|gb|EOY33482.1|Jojoba acyl CoA reductase-related male sterility protein [Theobroma cacao]	EOY33482	2.66628e-166	93	484.182	296	276	9093	contig9094	ATPRX71	Encodes a cell wall bound peroxidase that is induced by hypo-osmolarity and is involved in the lignification of cell walls	AT5g64120	76.64	3.42049	0.000393254		contig9094	bacterial-induced peroxidase	865	gi|345104339|gb|AEN70991.1|bacterial-induced peroxidase [Gossypium mustelinum] >gi|345104351|gb|AEN70997.1| bacterial-induced peroxidase [Gossypium barbadense var. brasiliense]	AEN70991	7.96133e-108	97	246.128	142	138
contig14266	calcium-transporting atpase plasma membrane-type-like	1067	gi|508699778|gb|EOX91674.1|Calcium ATPase 2 isoform 3 [Theobroma cacao] >gi|508699779|gb|EOX91675.1| Calcium ATPase 2 isoform 3 [Theobroma cacao]	EOX91674	0	93	587.8	340	319	9166	contig9167	ATSDR2	NAD(P)-binding Rossmann-fold superfamily protein; oxidoreductase activity, binding, catalytic activity	AT3g51680	71.15	2.8637	2.21211001647301e-09		#N/A	#N/A	#N/A	#N/A	#N/A	#N/A	#N/A	#N/A	#N/A	#N/A
contig14282	nucleic acid binding	733	gi|508786880|gb|EOY34136.1|C2H2 and C2HC zinc fingers superfamily protein, putative [Theobroma cacao]	EOY34136	1.25946e-55	69	186.422	174	121	9190	contig9191		Copper transport protein family; metal ion binding; INVOLVED IN: metal ion transpor	AT5g52740	2e-16	3.69659	0		contig9191	heavy metal transport detoxification superfamily protein isoform 1	733	gi|356561506|ref|XP_003549022.1|PREDICTED: uncharacterized protein LOC100800008 [Glycine max]	XP_003549022	1.0391e-25	62	107.457	138	86
contig14291	upf0481 protein at3g02645-like	604	gi|508778709|gb|EOY25965.1|Uncharacterized protein TCM_027333 [Theobroma cacao]	EOY25965	2.02402e-81	92	263.462	168	155	9216	contig9217	CYP707A3	Encodes a protein with ABA 8'-hydroxylase activity; involved in ABA catabolism	AT5g45340	79.86	3.19146	0		contig9217	abscisic acid 8 -hydroxylase	1768	gi|508778115|gb|EOY25371.1|Abscisic acid 8'-hydroxylase 1 [Theobroma cacao]	EOY25371	0	96	832.402	434	417
contig14371	glutamine amidotransferase ylr126c-like	895	gi|224142339|ref|XP_002324516.1|predicted protein [Populus trichocarpa] >gi|222865950|gb|EEF03081.1| predicted protein [Populus trichocarpa]	XP_002324516	5.16877e-37	89	121.709	74	66	9273	contig9274		Pectin lyase-like superfamily protein	AT5g63180	81.79	2.1266	1.13057190831434e-09		#N/A	#N/A	#N/A	#N/A	#N/A	#N/A	#N/A	#N/A	#N/A	#N/A
contig14400	nac domain ipr003441	922	gi|508710985|gb|EOY02882.1|NAC domain containing protein 83, putative [Theobroma cacao]	EOY02882	7.91673e-67	72	220.32	226	163	9292	contig9293		Cupredoxin superfamily protein; oxidoreductase activity, L-ascorbate oxidase activity, copper ion binding	AT4g39830	68.43	3.33127	0		contig9293	l-ascorbate oxidase	1854	gi|508700291|gb|EOX92187.1|Cupredoxin superfamily protein isoform 1 [Theobroma cacao]	EOX92187	0	91	1003.43	580	529
contig14607	protein spiral1-like 5-like	682	gi|508777579|gb|EOY24835.1|Uncharacterized protein TCM_016326 [Theobroma cacao]	EOY24835	4.93258e-38	86	138.658	84	73	9295	contig9296	ATWRKY46	member of WRKY Transcription Factor; Group III	At2g46400	30.99	2.88407	8.66053260852238e-14		#N/A	#N/A	#N/A	#N/A	#N/A	#N/A	#N/A	#N/A	#N/A	#N/A
contig14729	nac domain-containing protein 90-like	831	gi|508786134|gb|EOY33390.1|NAC domain protein, IPR003441 [Theobroma cacao]	EOY33390	8.23308e-83	75	242.662	192	145	9317	contig9318		Protein of unknown function	AT3g23160	39.15	3.15765	0.000157014		contig9318	avr9 cf-9 rapidly elicited protein	1225	gi|508715550|gb|EOY07447.1|Avr9/Cf-9 rapidly elicited protein 137, putative [Theobroma cacao]	EOY07447	1.14732e-122	73	377.096	330	242
contig14779	serine threonine-protein phosphatase 7 long form homolog	1451	gi|334183132|ref|NP_175246.2|serine/threonine-protein phosphatase 7 long form homolog [Arabidopsis thaliana] >gi|75174963|sp|Q9LNG5.1|PPP7L_ARATH RecName: Full=Serine/threonine-protein phosphatase 7 long form homolog >gi|8778513|gb|AAF79521.1|AC023673_9 F21D18.16 [Arabidopsis thaliana] >gi|332194130|gb|AEE32251.1| serine/threonine-protein phosphatase 7 long form homolog [Arabidopsis thaliana]	NP_175246	6.93437e-10	51	71.2478	123	63	9353	contig9354		Putative endonuclease or glycosyl hydrolase; BEST Arabidopsis thaliana protein match is: putative endonuclease or glycosyl hydrolase with C2H2-type zinc finger domain	AT3g62200	59.93	2.06252	1.0206803346076e-08		contig9354	endonuclease or glycosyl hydrolase with c2h2-type zinc finger isoform 1	1172	gi|508703521|gb|EOX95417.1|Endonuclease or glycosyl hydrolase with C2H2-type zinc finger domain, putative isoform 1 [Theobroma cacao] >gi|508703522|gb|EOX95418.1| Endonuclease or glycosyl hydrolase with C2H2-type zinc finger domain, putative isoform 1 [Theobroma cacao]	EOX95417	6.07945e-161	91	479.559	284	259
contig14819	leucoanthocyanidin dioxygenase-like	642	gi|508715290|gb|EOY07187.1|2-oxoglutarate and Fe(II)-dependent oxygenase superfamily protein [Theobroma cacao]	EOY07187	7.44714e-95	85	292.738	182	156	9651	contig9652	ATEXPB2	member of BETA-EXPANSINS	At1g65680	65.74	-3.11625	0.0353999		contig9652	beta-expansin precursor	1127	gi|508704438|gb|EOX96334.1|F1E22.6 [Theobroma cacao]	EOX96334	5.52077e-153	90	444.121	272	247
contig14909	mitogen-activated protein kinase kinase 4-like	1182	gi|321375779|gb|ADW82099.1|mitogen-activated protein kinase kinase [Gossypium hirsutum]	ADW82099	0	99	618.616	323	322	9782	contig9783	ATWRKY70	member of WRKY Transcription Factor; Group III. Function as activator of SA-dependent defense genes and a repressor of JA-regulated genes. WRKY70-controlled suppression of JA-signaling is partly executed by NPR1.	AT3g56400	4e-24	4.75413	1.14115253194648e-13		contig9783	probable wrky transcription factor 70-like	702	gi|508728280|gb|EOY20177.1|WRKY DNA-binding protein 70, putative isoform 1 [Theobroma cacao]	EOY20177	6.59511e-51	64	178.333	192	124
contig14945	probable receptor-like protein kinase at5g39020-like	1342	gi|508709372|gb|EOY01269.1|Kinase-like protein [Theobroma cacao]	EOY01269	9.21877e-94	62	298.516	329	206	9844	contig9845	EXGT-A4	Endoxyloglucan transferase	AT5g13870	80.77	-2.49971	1.70052863615311e-05		contig9845	xyloglucan endotransglycosylase	1122	gi|1008904|gb|AAB39950.1|xyloglucan endotransglycosylase [Tropaeolum majus]	AAB39950	0	94	555.829	293	277
contig15035	protein	1065	gi|508785234|gb|EOY32490.1|Receptor protein kinase 1 [Theobroma cacao]	EOY32490	8.42836e-164	87	489.96	295	259	9877	contig9878	ATPCR2	PCR2 encodes a membrane protein involved in zinc transport and detoxification.	At1g14870	65.69	2.16028	8.86674998982003e-08		contig9878	protein plant cadmium resistance 2-like	1033	gi|508709274|gb|EOY01171.1|Uncharacterized protein TCM_011102 [Theobroma cacao]	EOY01171	1.21828e-56	78	206.838	166	130
contig15188	glycosyltransferase cazy family gt8	1264	gi|508711340|gb|EOY03237.1|Galacturonosyltransferase-like 10 [Theobroma cacao]	EOY03237	0	85	557.37	357	306	10024	contig10025		Copper transport protein family	AT5g52740	58.62	2.76552	1.57554864168364e-10		contig10025	uncharacterized protein LOC100306170	762	gi|351726612|ref|NP_001238668.1|uncharacterized protein LOC100306170 [Glycine max] >gi|255627757|gb|ACU14223.1| unknown [Glycine max]	NP_001238668	2.41459e-19	83	90.8929	60	50
contig15392	ethylene-responsive transcription factor erf109-like	793	gi|508706360|gb|EOX98256.1|Redox responsive transcription factor 1, putative [Theobroma cacao]	EOX98256	4.63009e-70	72	229.565	227	164	10121	contig10122	ATPP2-A1	Encodes a phloem lectin, similar to phloem lectin in cucumber and celery. Gene is expressed in the phloem, predominantly in the companion cells.	AT4g19840	41.76	2.79065	0		contig10122	protein phloem protein 2-like a1-like	693	gi|508718483|gb|EOY10380.1|ATPP2-A2, putative [Theobroma cacao]	EOY10380	5.85038e-93	88	282.337	173	153
contig15508	protein	745	gi|508773835|gb|EOY21091.1|Uncharacterized protein TCM_012425 [Theobroma cacao]	EOY21091	3.63227e-77	72	246.899	206	149	10136	contig10137	PBP1	Encodes a PINOID (PID)-binding protein containing putative EF-hand calcium-binding motifs. The interaction is dependent on the presence of calcium. mRNA expression is up-regulated by auxin	AT5g54490	1e-28	4.23848	0		contig10137	calcium-binding protein pbp1-like	673	gi|470114580|ref|XP_004293492.1|PREDICTED: calcium-binding protein PBP1-like [Fragaria vesca subsp. vesca]	XP_004293492	9.24179e-44	90	154.066	99	90
contig15546	protein tify 5a-like	739	gi|508780418|gb|EOY27674.1|Jasmonate-zim-domain protein 8, putative [Theobroma cacao]	EOY27674	1.98839e-58	84	192.2	121	102	10143	contig10144	ATXTH32	Encodes a xyloglucan endotransglycosylase/hydrolase	At2g36870	7e-107	32.0953	0.0494038		contig10144	probable xyloglucan endotransglucosylase hydrolase protein 32-like	1208	gi|508787228|gb|EOY34484.1|Xyloglucan endotransglucosylase/hydrolase protein 32 isoform 1 [Theobroma cacao]	EOY34484	2.75525e-141	92	393.275	232	215
contig15674	mediator of rna polymerase ii transcription subunit	686	gi|508709007|gb|EOY00904.1|Uncharacterized protein TCM_010819 [Theobroma cacao]	EOY00904	1.2247e-46	74	162.54	147	110	10530	contig10531		Ankyrin repeat family protein	AT5g51160	9e-19	4.51319	0		contig10531	protein	664	gi|508704637|gb|EOX96533.1|Ankyrin repeat family protein [Theobroma cacao]	EOX96533	1.58164e-84	93	264.618	154	144
contig16076	exostosin family protein	1147	gi|508705084|gb|EOX96980.1|Exostosin family protein [Theobroma cacao]	EOX96980	0	79	533.872	360	287	10540	contig10541		basic helix-loop-helix (bHLH) DNA-binding superfamily protein	At1g10120	70.41	2.21956	9.34996779453853e-11		contig10541	bhlh transcription factor	1427	gi|508775345|gb|EOY22601.1|Basic helix-loop-helix DNA-binding superfamily protein, putative isoform 1 [Theobroma cacao] >gi|508775346|gb|EOY22602.1| Basic helix-loop-helix DNA-binding superfamily protein, putative isoform 1 [Theobroma cacao]	EOY22601	3.73109e-72	60	243.047	347	211
contig16078	late embryogenesis abundant hydroxyproline-rich glycoprotein	1140	gi|508787039|gb|EOY34295.1|Late embryogenesis abundant (LEA) hydroxyproline-rich glycoprotein family, putative isoform 1 [Theobroma cacao] >gi|508787040|gb|EOY34296.1| Late embryogenesis abundant (LEA) hydroxyproline-rich glycoprotein family, putative isoform 1 [Theobroma cacao]	EOY34295	1.4034e-136	88	402.134	260	229	10696	contig10697		Curculin-like (mannose-binding) lectin family protein	At1g78830	65.17	2.22313	1.12447237900976e-10		#N/A	#N/A	#N/A	#N/A	#N/A	#N/A	#N/A	#N/A	#N/A	#N/A
contig16093	btb poz domain-containing protein at5g41330-like	1206	gi|508777527|gb|EOY24783.1|BTB/POZ domain with WD40/YVTN repeat-like protein [Theobroma cacao]	EOY24783	5.49798e-141	90	422.165	271	245	10782	contig10783		Protein kinase superfamily protein	At1g11050	70.21	2.4764	7.62549178014298e-05		contig10783	protein	994	gi|508724500|gb|EOY16397.1|Kinase superfamily protein [Theobroma cacao]	EOY16397	3.32858e-160	97	473.396	247	241
contig16163	protein	579	gi|508712141|gb|EOY04038.1|Uncharacterized protein TCM_019295 [Theobroma cacao]	EOY04038	1.4342e-54	82	181.415	129	106	10810	contig10811	MAPKKK20	Encodes a member of MEKK subfamily. Target promoter of the male germline-specific transcription factor DUO1. Involved in osmotic stress response via regulation of MPK6 activity	AT3g50310	4e-48	4.4472	2.23573785294806e-11		contig10811	protein kinase-like protein	639	gi|508718015|gb|EOY09912.1|Mitogen-activated protein kinase kinase kinase 19, putative [Theobroma cacao]	EOY09912	1.89484e-78	68	250.751	224	154
contig16205	probable 2-oxoglutarate fe -dependent dioxygenase-like	619	gi|508716132|gb|EOY08029.1|2-oxoglutarate and Fe(II)-dependent oxygenase superfamily protein [Theobroma cacao]	EOY08029	9.4993e-110	87	333.183	200	174	10851	contig10852	ATL6	Encodes a putative RING-H2 zinc finger protein ATL6 (ATL6).	AT3g05200	46.04	2.26833	1.62992576900611e-10		#N/A	#N/A	#N/A	#N/A	#N/A	#N/A	#N/A	#N/A	#N/A	#N/A
contig16276	snakin-2	587	gi|508725300|gb|EOY17197.1|Uncharacterized protein TCM_036346 [Theobroma cacao]	EOY17197	2.67771e-42	90	148.673	82	74	10875	contig10876	RLK1	Encodes a receptor-like protein kinase.	AT5g60900	48.54	2.55915	5.07014610297719e-05		#N/A	#N/A	#N/A	#N/A	#N/A	#N/A	#N/A	#N/A	#N/A	#N/A
contig16334	probable wrky transcription factor 72	1011	gi|508711497|gb|EOY03394.1|WRKY DNA-binding protein 72, putative [Theobroma cacao]	EOY03394	3.91277e-62	70	218.394	303	214	11059	contig11060	ABR1	Encodes a putative transcription factor containing an AP2 domain. Is a member of the ERF (ethylene response factor) subfamily B-4 of ERF/AP2 transcription factor family. Expressed in response to ABA, osmotic stress, sugar stress and drought. Mutants are hypersensitive to these stresses. May be involved in regulation of ABA mediated stress response.	AT5g64750	55.86	2.69337	7.42624465574457e-07		contig11060	ap2 erf domain-containing transcription factor	1513	gi|508700450|gb|EOX92346.1|Integrase-type DNA-binding superfamily protein, putative [Theobroma cacao]	EOX92346	4.19336e-64	68	159.073	193	133
contig16396	beta-amylase chloroplastic-like	813	gi|508776874|gb|EOY24130.1|Chloroplast beta-amylase isoform 1 [Theobroma cacao] >gi|508776875|gb|EOY24131.1| Chloroplast beta-amylase isoform 1 [Theobroma cacao] >gi|508776878|gb|EOY24134.1| Chloroplast beta-amylase isoform 1 [Theobroma cacao]	EOY24130	6.31568e-132	92	397.127	216	200	11234	contig11235	ATMYB73	Member of the R2R3 factor gene family.	AT4g37260	46.84	2.72526	1.09623765025238e-08		contig11235	transcription factor myb44-like	1242	gi|508706462|gb|EOX98358.1|Myb domain protein 73, putative [Theobroma cacao]	EOX98358	4.50329e-104	82	320.087	243	201
contig16446	ethylene-responsive transcription factor 5-like	574	gi|508775520|gb|EOY22776.1|AP2/ERF domain-containing transcription factor, putative isoform 2 [Theobroma cacao]	EOY22776	7.61642e-44	93	124.405	66	62	11260	contig11261	ATSDR2	NAD(P)-binding Rossmann-fold superfamily protein	AT3g51680	50.95	2.39109	3.09925516050245e-11		contig11261	short chain alcohol	987	gi|508716510|gb|EOY08407.1|Short chain alcohol dehydrogenase, putative [Theobroma cacao]	EOY08407	4.74485e-152	87	440.269	271	238
contig16542	heavy metal transport detoxification superfamily protein isoform 1	555	gi|351726612|ref|NP_001238668.1|uncharacterized protein LOC100306170 [Glycine max] >gi|255627757|gb|ACU14223.1| unknown [Glycine max]	NP_001238668	9.6829e-23	86	98.5969	67	58	11340	contig11341	PGSIP8	Nucleotide-diphospho-sugar transferases superfamily protein	AT4g16600	54.36	2.24378	2.8167557452545e-05		contig11341	glucuronosyltransferase pgsip8-like	835	gi|508777087|gb|EOY24343.1|Nucleotide-diphospho-sugar transferases superfamily protein [Theobroma cacao]	EOY24343	6.0331e-132	93	394.045	220	206
contig16606	atfp4-like protein	736	gi|508701700|gb|EOX93596.1|Heavy metal transport/detoxification superfamily protein, putative [Theobroma cacao]	EOX93596	4.54393e-39	76	142.51	122	93	11387	contig11388		ATPase E1-E2 type family protein / haloacid dehalogenase-like hydrolase family protein	AT3g63380	75.24	2.20035	7.23832096074294e-11		contig11388	autoinhibited calcium atpase	1586	gi|508702728|gb|EOX94624.1|ATPase E1-E2 type family protein / haloacid dehalogenase-like hydrolase family protein [Theobroma cacao]	EOX94624	0	92	773.081	434	403
contig16768	probable leucine-rich repeat receptor-like protein kinase at4g00330-like	752	gi|508786554|gb|EOY33810.1|Calmodulin-binding receptor-like cytoplasmic kinase 1 [Theobroma cacao]	EOY33810	6.74922e-97	79	302.368	245	195	11514	contig11515	ATMYB2,	Encodes a MYB transcription factor that possesses an R2R3 MYB DNA binding domain and is known to regulate the expression of salt- and dehydration-responsive genes. Has been shown to bind calmodulin.	At2g47190	6e-61	4.30564	1.53477793062422e-14		#N/A	#N/A	#N/A	#N/A	#N/A	#N/A	#N/A	#N/A	#N/A	#N/A
contig16878	sigma factor binding protein chloroplastic-like	562	gi|508727830|gb|EOY19727.1|Sigma factor binding protein 1, putative [Theobroma cacao]	EOY19727	3.32641e-35	69	131.339	144	100	11517	contig11518		Kunitz family trypsin and protease inhibitor protein	At1g17860	57.95	2.02542	3.46265873590107e-09		contig11518	tumor-related protein	919	gi|508717966|gb|EOY09863.1|Kunitz family trypsin and protease inhibitor protein, putative [Theobroma cacao]	EOY09863	1.03575e-104	90	315.849	184	167
contig16889	probable protein phosphatase 2c 25-like	902	gi|508787257|gb|EOY34513.1|Phosphatase 2C family protein isoform 1 [Theobroma cacao]	EOY34513	3.0221e-120	91	362.459	214	195	11640	contig11641	ATPME41	Encodes a pectin methylesterase that is sensitive to chilling stress and brassinosteroid regulation.	AT4g02330	2e-148	4.0179	0		contig11641	probable pectinesterase pectinesterase inhibitor 41-like	1503	gi|508703243|gb|EOX95139.1|Plant invertase/pectin methylesterase inhibitor superfamily [Theobroma cacao]	EOX95139	0	95	402.134	212	203
contig16892	protein tify 9	745	gi|508707775|gb|EOX99671.1|Jasmonate-zim-domain protein 10, putative [Theobroma cacao]	EOX99671	1.67418e-81	84	254.218	190	161	11641	contig11642		Plant invertase/pectin methylesterase inhibitor superfamily;cell wall modification	At1g02810	2e-85	3.97991	1.11037144391371e-12		contig11642	probable pectinesterase pectinesterase inhibitor 41-like	629	gi|508703243|gb|EOX95139.1|Plant invertase/pectin methylesterase inhibitor superfamily [Theobroma cacao]	EOX95139	4.00912e-113	92	345.895	188	173
contig17118	allene oxide synthase	960	gi|508722754|gb|EOY14651.1|Allene oxide synthase [Theobroma cacao]	EOY14651	6.88926e-96	90	305.064	198	179	11649	contig11650	BAL	encodes a protein that is similar to BONZAI1-binding protein BAP1.	At2g45760	3e-27	4.1221	5.91451007411285e-14		#N/A	#N/A	#N/A	#N/A	#N/A	#N/A	#N/A	#N/A	#N/A	#N/A
contig17192	auxin-responsive family protein	923	gi|508777175|gb|EOY24431.1|SAUR family protein, putative [Theobroma cacao]	EOY24431	1.46255e-58	84	196.438	145	122	11804	contig11805	WAK2	cytoplasmic serine/threonine protein kinase induced by salicylic acid. mutant plants exhibit a loss of cell expansion and dependence on sugars and salts for seedling growth, affecting the expression and activity of vacuolar invertase.	At1g21270	4e-112	3.54252	7.09976884325624e-08		contig11805	wall-associated receptor kinase 2-like	1657	gi|508724594|gb|EOY16491.1|Wall-associated kinase 2, putative [Theobroma cacao]	EOY16491	0	80	653.284	504	404
contig17371	serine threonine-protein kinase-like protein ccr4-like	1003	gi|508725493|gb|EOY17390.1|CRINKLY4 related 4, putative [Theobroma cacao]	EOY17390	7.03906e-129	80	397.512	322	260	11860	contig11861		unknown protein	At2g26530	47.89	3.46233	0		#N/A	#N/A	#N/A	#N/A	#N/A	#N/A	#N/A	#N/A	#N/A	#N/A
contig17398	alpha beta-hydrolases superfamily	640	gi|508699538|gb|EOX91434.1|Alpha/beta-Hydrolases superfamily protein, putative isoform 2 [Theobroma cacao]	EOX91434	3.89552e-45	75	166.777	128	96	11908	contig11909		encodes a member of the ERF (ethylene response factor) subfamily B-4 of ERF/AP2 transcription factor family. The protein contains one AP2 domain. There are 7 members in this subfamily.	AT5g61890	44.07	2.25659	0.00368831		contig11909	ethylene-responsive transcription factor erf109-like	927	gi|508699504|gb|EOX91400.1|AP2/ERF domain-containing transcription factor-like protein [Theobroma cacao]	EOX91400	1.45054e-29	51	122.094	215	110
contig17559	protein	724	gi|508779840|gb|EOY27096.1|Receptor-like protein kinase-related family protein [Theobroma cacao]	EOY27096	3.67067e-83	81	259.61	166	136	11953	contig11954	ATMYB78	Member of the R2R3 factor gene family	AT5g49620	47.7	2.98083	0.00137456		contig11954	myb-like transcription factor partial	936	gi|508703469|gb|EOX95365.1|Myb domain protein 2, putative [Theobroma cacao]	EOX95365	8.88125e-116	74	347.821	305	226
contig17616	e3 ubiquitin-protein ligase pub23-like	750	gi|508716595|gb|EOY08492.1|Plant U-box 23 [Theobroma cacao]	EOY08492	8.71487e-122	86	364.77	214	186	11969	contig11970	ATWRKY40	Pathogen-induced transcription factor.	At1g80840	5e-49	36.3943	4.50734062596279e-09		contig11970	wrky transcription	919	gi|508782090|gb|EOY29346.1|WRKY transcription factor, putative [Theobroma cacao]	EOY29346	7.42402e-108	84	327.791	228	193
contig17640	ankyrin repeat-containing protein at3g12360-like	1064	gi|508780250|gb|EOY27506.1|Ankyrin repeat-containing protein, putative isoform 1 [Theobroma cacao]	EOY27506	1.32069e-135	77	414.461	348	269	11991	contig11992		alpha/beta-Hydrolases superfamily protein	AT3g19970	61.29	3.13029	1.89117835087217e-10		#N/A	#N/A	#N/A	#N/A	#N/A	#N/A	#N/A	#N/A	#N/A	#N/A
contig17695	metalloendoproteinase 1-like	1088	gi|508708426|gb|EOY00323.1|Matrixin family protein, putative [Theobroma cacao]	EOY00323	4.98801e-172	88	495.738	307	273	12014	contig12015		alpha/beta-Hydrolases superfamily protein	At2g31100	55.07	-2.19371	0.00699461		contig12015	pinus taeda anonymous locus 0_4251_01 genomic sequence	728	gi|508784483|gb|EOY31739.1|Alpha/beta-Hydrolases superfamily protein [Theobroma cacao]	EOY31739	1.25215e-21	75	101.293	76	57
contig17721	calmodulin binding	817	gi|508783149|gb|EOY30405.1|Calmodulin-binding family protein [Theobroma cacao]	EOY30405	2.0847e-63	84	219.55	174	147	12016	contig12017	ATCRR3	CRINKLY4 related 3 (CCR3); kinase activity	AT3g55950	67.64	2.24068	3.33302578164489e-07		contig12017	serine threonine-protein kinase-like protein ccr3-like	1776	gi|508725877|gb|EOY17774.1|CRINKLY4 related 3, putative [Theobroma cacao]	EOY17774	0	85	553.518	383	328
contig18051	calmodulin-binding protein	1606	gi|508782677|gb|EOY29933.1|Calmodulin-binding family protein isoform 2 [Theobroma cacao]	EOY29933	7.58758e-160	75	479.174	356	267	12046	contig12047	ATPPSPASE1	Encodes PPsPase1, a pyrophosphate-specific phosphatase catalyzing the specific cleavage of pyrophosphate (Km 38.8 uM) with an alkaline catalytic pH optimum. Expression is upregulated in the shoot of cax1/cax3 mutant.	At1g73010	3e-94	4.3845	2.4592294692875e-09		#N/A	#N/A	#N/A	#N/A	#N/A	#N/A	#N/A	#N/A	#N/A	#N/A
contig18077	upf0496 protein at2g18630-like	755	gi|357483269|ref|XP_003611921.1|hypothetical protein MTR_5g019430 [Medicago truncatula] >gi|355513256|gb|AES94879.1| hypothetical protein MTR_5g019430 [Medicago truncatula]	XP_003611921	3.71717e-25	56	111.309	188	107	12059	contig12060	NA	Encodes a member of the DREB subfamily A-4 of ERF/AP2 transcription factor family	AT5g52020	6e-36	5.02366	0		contig12060	ap2 erf domain-containing transcription factor	923	gi|78499709|gb|ABB45861.1|DRE-binding protein 3b [Gossypium hirsutum]	ABB45861	1.0927e-130	100	382.874	221	221
contig18086	ankyrin repeat-containing protein at3g12360-like	1017	gi|508780250|gb|EOY27506.1|Ankyrin repeat-containing protein, putative isoform 1 [Theobroma cacao]	EOY27506	0	95	633.254	334	320	12363	contig12364		Calcium-binding EF-hand family protein	AT4g27280	4e-34	4.10352	0		#N/A	#N/A	#N/A	#N/A	#N/A	#N/A	#N/A	#N/A	#N/A	#N/A
contig18104	Uncharacterized protein TCM_004768	837	gi|508703321|gb|EOX95217.1|Uncharacterized protein TCM_004768 [Theobroma cacao]	EOX95217	1.15317e-59	75	199.134	190	144	12398	contig12399		Protein of unknown function	At1g75860	34.78	2.84789	0		contig12399	JHL20J20.12 protein, putative	819	gi|508723188|gb|EOY15085.1|JHL20J20.12 protein, putative [Theobroma cacao]	EOY15085	1.45172e-23	54	106.301	175	95
contig18253	bon1-associated protein 2-like	692	gi|508704166|gb|EOX96062.1|BON association protein 2, putative [Theobroma cacao]	EOX96062	3.00016e-93	85	282.337	181	154	12409	contig12410		Basic helix-loop-helix (bHLH) DNA-binding superfamily protein	At2g22760	4e-15	3.53233	8.73481683691145e-06		contig12410	transcription factor bhlh25-like	907	gi|508699925|gb|EOX91821.1|Basic helix-loop-helix DNA-binding superfamily protein, putative [Theobroma cacao]	EOX91821	2.80098e-39	88	150.984	90	80
contig18301	protein	482	gi|508704748|gb|EOX96644.1|Uncharacterized protein TCM_005849 [Theobroma cacao]	EOX96644	1.19327e-35	84	129.413	85	72	12410	contig12411		basic helix-loop-helix (bHLH) DNA-binding superfamily protein	At2g22750	1e-45	4.14744	1.53477793062422e-14		contig12411	transcription factor bhlh25-like	1479	gi|508699925|gb|EOX91821.1|Basic helix-loop-helix DNA-binding superfamily protein, putative [Theobroma cacao]	EOX91821	9.58825e-143	82	424.861	335	276
contig18329	mitogen-activated protein kinase kinase kinase	1322	gi|508699542|gb|EOX91438.1|Mitogen-activated protein kinase kinase kinase 19, putative [Theobroma cacao]	EOX91438	0	84	536.184	365	308	12496	contig12497		P-loop containing nucleoside triphosphate hydrolases superfamily protein	At1g43910	56.45	2.51553	8.4219832775656e-08		contig12497	p-loop containing nucleoside triphosphate hydrolases superfamily protein	1151	gi|508699088|gb|EOX90984.1|P-loop containing nucleoside triphosphate hydrolases superfamily protein isoform 3 [Theobroma cacao]	EOX90984	2.06345e-171	87	496.508	310	271
contig18383	udp-glucosyltransferase family 1 protein	1116	gi|508726046|gb|EOY17943.1|UDP-glucosyltransferase family 1 protein [Theobroma cacao]	EOY17943	3.2461e-167	80	488.034	347	279	12552	contig12553	ACO4	Encodes 1-aminocyclopropane-1-carboxylate oxidase	At1g05010	71.07	3.10211	0		contig12553	1-aminocyclopropane-1-carboxylate oxidase	1176	gi|73761689|gb|AAZ83344.1|ACC oxidase 3 [Gossypium hirsutum] >gi|375968574|gb|AFB18001.1| ACC oxidase [Gossypium anapoides] >gi|375968576|gb|AFB18002.1| ACC oxidase [Gossypium anapoides]	AAZ83344	0	94	568.54	312	295
contig18432	conserved hypothetical protein	529	gi|255548822|ref|XP_002515467.1|conserved hypothetical protein [Ricinus communis] >gi|223545411|gb|EEF46916.1| conserved hypothetical protein [Ricinus communis]	XP_002515467	5.79717e-17	60	82.8037	115	70	12626	contig12627		unknown protein	At1g73800	59.5	2.21623	2.16574505716236e-08		contig12627	calmodulin binding	893	gi|508773813|gb|EOY21069.1|Calmodulin binding protein-like, putative [Theobroma cacao]	EOY21069	7.39575e-137	89	407.142	246	221
contig18443	ethylene-responsive transcription factor erf012-like	979	gi|508724341|gb|EOY16238.1|Integrase-type DNA-binding superfamily protein, putative [Theobroma cacao]	EOY16238	9.54448e-68	78	222.631	241	188	12667	contig12668	JMT	Encodes a S-adenosyl-L-methionine:jasmonic acid carboxyl methyltransferase that catalyzes the formation of methyljasmonate from jasmonic acid. Its expression is induced in response to wounding or methyljasmonate treatment.	At1g19640	50.8	3.40445	0		contig12668	salicylate o-methyltransferase	1180	gi|508699116|gb|EOX91012.1|Salicylate O-methyltransferase [Theobroma cacao]	EOX91012	0	88	541.191	328	290
contig18462	carbonic anhydrase	679	gi|508773455|gb|EOY20711.1|Carbonic anhydrase 2, CA2 isoform 1 [Theobroma cacao]	EOY20711	6.62841e-95	85	290.041	197	168	12684	contig12685		Wound-responsive family protein	AT4g10270	66.67	2.20603	9.5608026447817e-06		contig12685	wound-responsive family protein	612	gi|508707406|gb|EOX99302.1|Wound-responsive family protein [Theobroma cacao]	EOX99302	4.93072e-38	85	137.502	89	76
contig18502	probable lrr receptor-like serine threonine-protein kinase at4g08850-like	795	gi|508702455|gb|EOX94351.1|Leucine-rich repeat receptor-like protein kinase family protein, putative isoform 1 [Theobroma cacao] >gi|508702456|gb|EOX94352.1| Leucine-rich repeat receptor-like protein kinase family protein, putative isoform 1 [Theobroma cacao]	EOX94351	4.50183e-105	83	341.658	252	211	12806	contig12807	ATEXP6	Encodes an expansin	At2g28950	83.33	2.36233	3.14753498237005e-12		contig12807	expansin alpha	1274	gi|508715617|gb|EOY07514.1|Expansin A4, ALPHA 1.6,EXPA4 [Theobroma cacao]	EOY07514	2.82388e-174	96	499.975	260	250
contig18566	calmodulin-binding protein	793	gi|508782344|gb|EOY29600.1|Calmodulin-binding protein isoform 2 [Theobroma cacao]	EOY29600	2.67308e-125	94	380.563	206	195	12857	contig12858		Plant invertase/pectin methylesterase inhibitor superfamily protein	AT3g12880	44.26	-34.0715	0.0106847		contig12858	plant invertase pectin methylesterase inhibitor domain-containing protein	583	gi|508721976|gb|EOY13873.1|Plant invertase/pectin methylesterase inhibitor superfamily protein, putative [Theobroma cacao]	EOY13873	3.13508e-33	77	93.5893	72	56
contig18592	crt binding factor 3	956	gi|89258594|gb|ABD65473.1|DREB1-like transcription factor [Gossypium hirsutum]	ABD65473	3.83876e-86	79	269.24	197	157	12861	contig12862					2.32598	0.000112024		contig12862	protein	641	gi|508776582|gb|EOY23838.1|Uncharacterized protein TCM_015608 [Theobroma cacao]	EOY23838	1.27949e-26	83	107.842	79	66
contig18645	ap2 domain-containing transcription factor	1281	gi|508710239|gb|EOY02136.1|AP2 domain class transcription factor [Theobroma cacao]	EOY02136	7.57805e-136	87	361.303	224	195	12896	contig12897		Bifunctional inhibitor/lipid-transfer protein/seed storage 2S albumin superfamily protein;	At2g45180	60.9	-3.25585	0.00293754		contig12897	pearli 1-like protein	683	gi|110816009|gb|ABG91752.1|HyPRP2 [Gossypium hirsutum]	ABG91752	3.11896e-40	87	145.591	136	119
contig18754	calcium-transporting atpase plasma membrane-type-like	1090	gi|508702728|gb|EOX94624.1|ATPase E1-E2 type family protein / haloacid dehalogenase-like hydrolase family protein [Theobroma cacao]	EOX94624	4.5053e-113	92	152.525	81	75	13017	contig13018	ATERF-5	encodes a member of the ERF (ethylene response factor) subfamily B-3 of ERF/AP2 transcription factor family (ATERF-5). The protein contains one AP2 domain.	AT5g47230	43.89	2.84861	4.47408363363908e-11		contig13018	ap2 erf domain-containing transcription factor	858	gi|511636241|gb|AGN90957.1|ethylene-responsive transcription factor 11 [Gossypium hirsutum]	AGN90957	1.30429e-124	80	370.163	253	203
contig18787	eg45-like domain containing protein	658	gi|508783695|gb|EOY30951.1|Uncharacterized protein TCM_037991 [Theobroma cacao]	EOY30951	1.41707e-66	85	213.001	142	122	13090	contig13091		copia-like retrotransposon family	AT4g16870	27.72	2.4499	9.89198037036884e-07		contig13091	retrotransposon like protein	1270	gi|147765953|emb|CAN67819.1|hypothetical protein VITISV_041315 [Vitis vinifera]	CAN67819	7.77429e-25	46	117.087	304	141
contig18984	ribonuclease	986	gi|508728547|gb|EOY20444.1|Ribonuclease 2, putative [Theobroma cacao]	EOY20444	2.6186e-52	57	183.341	218	126	13133	contig13134	ATERF	Encodes a member of the ERF (ethylene response factor) subfamily B-3 of ERF/AP2 transcription factor family.	AT5g51190	7e-32	5.25329	0		contig13134	ap2 erf domain-containing transcription factor	794	gi|508775520|gb|EOY22776.1|AP2/ERF domain-containing transcription factor, putative isoform 2 [Theobroma cacao]	EOY22776	2.95802e-58	62	198.364	228	142
contig19414	probable calcium-binding protein cml45-like	671	gi|508722360|gb|EOY14257.1|Calcium-binding EF-hand family protein, putative [Theobroma cacao]	EOY14257	5.02011e-55	92	184.496	113	105	13193	contig13194	BAL	Encodes a protein that is similar to BONZAI1-binding protein BAP1	At2g45760	9e-30	4.8985	0		contig13194	bon1-associated protein 2-like	825	gi|508704166|gb|EOX96062.1|BON association protein 2, putative [Theobroma cacao]	EOX96062	5.13447e-92	86	281.182	180	155
contig19479	receptor-like protein kinase feronia-like	936	gi|508711861|gb|EOY03758.1|Malectin/receptor-like protein kinase family protein, putative [Theobroma cacao]	EOY03758	2.2679e-101	88	326.25	195	173	13195	contig13196		FAD-binding Berberine family protein; electron carrier activity, oxidoreductase activity	At1g26380	53.82	2.34374	7.61554272352712e-11		#N/A	#N/A	#N/A	#N/A	#N/A	#N/A	#N/A	#N/A	#N/A	#N/A
contig19517	cellulose synthase-like protein g2-like	834	gi|508714055|gb|EOY05952.1|Cellulose synthase like G2, putative [Theobroma cacao]	EOY05952	5.31953e-99	89	317.39	218	195	13199	contig13200	ATEXP11	member of Alpha-Expansin Gene Family. Naming convention from the Expansin Working Group	At1g20190	75.29	2.53768	1.39364892550935e-13		contig13200	alpha-expansin 11	1096	gi|508723209|gb|EOY15106.1|Expansin 11, ALPHA 1.14,EXPA11 [Theobroma cacao]	EOY15106	1.11745e-163	96	472.626	260	252
contig19613	probable receptor-like protein kinase at1g49730-like	578	gi|508699313|gb|EOX91209.1|Kinase family protein / peptidoglycan-binding LysM domain-containing protein, putative [Theobroma cacao]	EOX91209	2.28659e-74	91	246.514	140	128	13243	contig13244	ATLEA5	Encodes AtLEA5 (late embryogenesis abundant like protein). Also known as SENESCENCE-ASSOCIATED GENE 21 (SAG21). Has a role on oxidative stress tolerance. mRNA levels are elevated in response to various stresses.	AT4g02380	48.98	2.34016	7.05853737483326e-12		contig13244	indole-3-acetic acid-induced protein	843	gi|508703219|gb|EOX95115.1|Indole-3-acetic acid-induced protein ARG2, putative [Theobroma cacao]	EOX95115	2.56012e-36	80	135.576	100	80
contig19639	ethylene-responsive transcription factor erf017-like	571	gi|508782947|gb|EOY30203.1|AP2/ERF domain-containing transcription factor [Theobroma cacao]	EOY30203	1.02165e-38	73	142.124	116	85	13399	contig13400	ATGPAT7	Putative sn-glycerol-3-phosphate 2-O-acyltransferase	AT5g06090	1e-48	4.21315	3.19264659377488e-12		contig13400	glycerol-3-phosphate acyltransferase 5	1444	gi|508726162|gb|EOY18059.1|Glycerol-3-phosphate acyltransferase 5 [Theobroma cacao]	EOY18059	7.79387e-72	85	246.899	156	133
contig19903	myb transcription factor	878	gi|327412631|emb|CCA29104.1|putative MYB transcription factor [Rosa rugosa]	CCA29104	3.23389e-66	98	218.779	109	107	13518	contig13519		Overexpression leads to PEL (Pseudo-Etiolation in Light) phenotype.	AT3g55240	57.75	-2.03157	0.00280333		contig13519	uncharacterized loc101211262	576	gi|508710559|gb|EOY02456.1|Plant protein 1589 of Uncharacterized protein function [Theobroma cacao]	EOY02456	6.9118e-40	82	142.124	88	73
contig19988	bacterial-induced peroxidase	1142	gi|345104345|gb|AEN70994.1|bacterial-induced peroxidase [Gossypium darwinii] >gi|345104353|gb|AEN70998.1| bacterial-induced peroxidase [Gossypium barbadense var. brasiliense]	AEN70994	2.67621e-177	87	508.449	311	272	13524	contig13525		RmlC-like cupins superfamily protein	At1g07750	35.1	2.23285	3.88521325737433e-11		contig13525	11s globulin seed storage protein 2-like	1190	gi|225447983|ref|XP_002269464.1|PREDICTED: 11S globulin seed storage protein 2 [Vitis vinifera]	XP_002269464	3.93438e-110	67	338.961	360	242
contig20163	nbs-lrr resistance partial	721	gi|507308868|gb|AGM46249.1|NBS-LRR resistance protein-like protein, partial [Gossypium hirsutum]	AGM46249	1.51035e-51	88	176.022	121	107	13553	contig13554	J20	DnaJ-like protein (J20); nuclear gene	AT4g13830	30.34	3.1399	0		contig13554	chaperone protein dnaj chloroplastic-like	774	gi|508700277|gb|EOX92173.1|Chaperone protein dnaJ 20, putative [Theobroma cacao]	EOX92173	3.28542e-50	66	173.326	182	121
contig20196	phospholipase a1- chloroplastic-like	1034	gi|508776968|gb|EOY24224.1|Alpha/beta-Hydrolases superfamily protein [Theobroma cacao]	EOY24224	0	86	533.487	330	287	13567	contig13568		Cysteine/Histidine-rich C1 domain family protein	At2g16050	6e-10	4.48429	0		contig13568	protein	1015	gi|508726269|gb|EOY18166.1|Uncharacterized protein isoform 1 [Theobroma cacao] >gi|508726270|gb|EOY18167.1| Uncharacterized protein isoform 1 [Theobroma cacao]	EOY18166	7.01042e-40	58	149.828	177	104
contig20364	mate efflux family protein 6-like	530	gi|508777371|gb|EOY24627.1|MATE efflux family protein [Theobroma cacao]	EOY24627	1.04807e-68	94	228.024	122	115	13617	contig13618		A20/AN1-like zinc finger family protein; DNA binding, zinc ion binding	At2g27580	51.48	2.77463	2.2928760081063e-11		contig13618	zinc finger a20 and an1 domain-containing stress-associated protein 4-like	856	gi|508786216|gb|EOY33472.1|Zinc finger A20 and AN1 domain-containing stress-associated protein 3, putative [Theobroma cacao]	EOY33472	2.78205e-53	72	181.8	165	120
contig20418	calmodulin binding	832	gi|508783149|gb|EOY30405.1|Calmodulin-binding family protein [Theobroma cacao]	EOY30405	7.91416e-130	90	392.119	247	223	13637	contig13638		unknown protein	AT4g24110	44.66	2.30485	5.86470890525351e-11		contig13638	nadp-specific glutamate	1006	gi|508776652|gb|EOY23908.1|NADP-specific glutamate dehydrogenase, putative [Theobroma cacao]	EOY23908	1.5067e-96	79	298.13	262	209
contig20528	Uncharacterized protein TCM_030210	494	gi|508781419|gb|EOY28675.1|Uncharacterized protein TCM_030210 [Theobroma cacao]	EOY28675	6.58173e-37	86	133.65	112	97	13808	contig13809		Transmembrane amino acid transporter family protein	AT5g15240	3e-122	4.65002	0		contig13809	vacuolar amino acid transporter 1-like	1099	gi|508711574|gb|EOY03471.1|Amino acid transporter isoform 3 [Theobroma cacao]	EOY03471	0	87	587.415	365	320
contig20782	tau class glutathione transferase gstu43	808	gi|508713559|gb|EOY05456.1|Tau class glutathione transferase GSTU43 [Theobroma cacao]	EOY05456	2.61848e-103	84	311.612	207	174	14174	contig14175		O-fucosyltransferase family protein	AT3g54100	43.62	2.32094	7.18413628589234e-06		contig14175	duf246 domain-containing protein at1g04910-like	1033	gi|508715424|gb|EOY07321.1|O-fucosyltransferase family protein isoform 1 [Theobroma cacao]	EOY07321	1.6821e-104	80	331.643	246	198
contig20923	l-ascorbate oxidase-like	915	gi|508700292|gb|EOX92188.1|Cupredoxin superfamily protein isoform 2 [Theobroma cacao]	EOX92188	6.18006e-150	88	440.654	263	234	14193	contig14194	CER4	Encodes an alcohol-forming fatty acyl-CoA reductase, involved in cuticular wax biosynthesis. Lines carrying recessive mutations are deficient in primary alcohol and have glossy stem surfaces	AT4g33790	60.47	2.13831	4.05464257490744e-09		contig14194	fatty acyl- reductase	960	gi|508786226|gb|EOY33482.1|Jojoba acyl CoA reductase-related male sterility protein [Theobroma cacao]	EOY33482	2.66628e-166	93	484.182	296	276
contig21024	disease resistance family protein lrr family	788	gi|508719069|gb|EOY10966.1|Disease resistance family protein / LRR family protein, putative [Theobroma cacao]	EOY10966	7.31172e-74	76	251.521	238	182	14265	contig14266	ACA2	Encodes a calmodulin-regulated Ca(2+)-pump located in the endoplasmic reticulum. Belongs to plant 2B ATPase's with an N-terminal autoinhibitor.	AT4g37640	80.88	2.16545	2.26482844353252e-10		contig14266	calcium-transporting atpase plasma membrane-type-like	1067	gi|508699778|gb|EOX91674.1|Calcium ATPase 2 isoform 3 [Theobroma cacao] >gi|508699779|gb|EOX91675.1| Calcium ATPase 2 isoform 3 [Theobroma cacao]	EOX91674	0	93	587.8	340	319
contig21166	ap2 erf domain-containing transcription factor	832	gi|508725195|gb|EOY17092.1|Integrase-type DNA-binding superfamily protein [Theobroma cacao]	EOY17092	8.91015e-78	84	245.743	194	164	14281	contig14282		C2H2-type zinc finger family protein	At2g28710	53.08	2.33914	2.17861060813777e-07		contig14282	nucleic acid binding	733	gi|508786880|gb|EOY34136.1|C2H2 and C2HC zinc fingers superfamily protein, putative [Theobroma cacao]	EOY34136	1.25946e-55	69	186.422	174	121
contig21436	transcription factor bhlh62-like	694	gi|508701903|gb|EOX93799.1|Basic helix-loop-helix DNA-binding superfamily protein, putative [Theobroma cacao]	EOX93799	8.14684e-53	79	189.504	143	113	14290	contig14291	NA	Tetratricopeptide repeat (TPR)-like superfamily protein	AT3g02650	8e-51	37.7322	0.000466922		contig14291	upf0481 protein at3g02645-like	604	gi|508778709|gb|EOY25965.1|Uncharacterized protein TCM_027333 [Theobroma cacao]	EOY25965	2.02402e-81	92	263.462	168	155
contig21438	feruloyl esterase a	763	gi|508722534|gb|EOY14431.1|Alpha/beta-Hydrolases superfamily protein, putative [Theobroma cacao]	EOY14431	4.43715e-97	89	304.679	211	188	14370	contig14371		Class I glutamine amidotransferase-like superfamily protein	At2g23970	3e-19	4.47094	0.00384985		contig14371	glutamine amidotransferase ylr126c-like	895	gi|224142339|ref|XP_002324516.1|predicted protein [Populus trichocarpa] >gi|222865950|gb|EEF03081.1| predicted protein [Populus trichocarpa]	XP_002324516	5.16877e-37	89	121.709	74	66
contig21566	probable purine permease 10-like	1105	gi|508776843|gb|EOY24099.1|Drug/metabolite transporter superfamily protein [Theobroma cacao]	EOY24099	1.73e-121	89	254.603	153	137	14399	contig14400	ANAC083	Encodes a NAC domain transcription factor that interacts with VND7 and negatively regulates xylem vessel formation.	AT5g13180	40.79	2.26032	1.92653534804078e-07		contig14400	nac domain ipr003441	922	gi|508710985|gb|EOY02882.1|NAC domain containing protein 83, putative [Theobroma cacao]	EOY02882	7.91673e-67	72	220.32	226	163
contig21694	probable serine threonine-protein kinase at1g18390-like	1329	gi|297734240|emb|CBI15487.3|unnamed protein product [Vitis vinifera]	CBI15487	6.4369e-102	73	265.388	217	159	14606	contig14607	SP1L2	SPIRAL1-LIKE2 belongs to a six-member gene family in Arabidopsis; all members share a high sequence similarity in amino- and carboxy-terminal regions. Regulates cortical microtubule organization. Mutant plants exhibit altered patterns of root and organ growth as a result of defective anisotropic cell expansion.	At1g69230	46.43	2.20488	0.00773785		contig14607	protein spiral1-like 5-like	682	gi|508777579|gb|EOY24835.1|Uncharacterized protein TCM_016326 [Theobroma cacao]	EOY24835	4.93258e-38	86	138.658	84	73
contig21780	zinc finger protein zat10-like	621	gi|508699766|gb|EOX91662.1|Zinc-finger DNA binding protein, putative [Theobroma cacao]	EOX91662	2.84456e-37	74	139.813	139	103	14658	contig14659					-2.48531	7.49014661301553e-12		#N/A	#N/A	#N/A	#N/A	#N/A	#N/A	#N/A	#N/A	#N/A	#N/A
contig21823	class iv chitinase	673	gi|508712830|gb|EOY04727.1|Carrot EP3-3 chitinase [Theobroma cacao]	EOY04727	2.82141e-61	84	186.808	139	118	14728	contig14729	ANAC090	NAC domain containing protein 90 (NAC090)	AT5g22380	1e-61	6.796	0		contig14729	nac domain-containing protein 90-like	831	gi|508786134|gb|EOY33390.1|NAC domain protein, IPR003441 [Theobroma cacao]	EOY33390	8.23308e-83	75	242.662	192	145
contig21837	ring-h2 zinc finger protein	613	gi|508780151|gb|EOY27407.1|Uncharacterized protein TCM_029258 [Theobroma cacao]	EOY27407	1.17122e-52	80	176.022	126	102	14778	contig14779	NA	Hydrolases;protein serine/threonine phosphatase	At1g48120	1e-12	7.00225	0		contig14779	serine threonine-protein phosphatase 7 long form homolog	1451	gi|334183132|ref|NP_175246.2|serine/threonine-protein phosphatase 7 long form homolog [Arabidopsis thaliana] >gi|75174963|sp|Q9LNG5.1|PPP7L_ARATH RecName: Full=Serine/threonine-protein phosphatase 7 long form homolog >gi|8778513|gb|AAF79521.1|AC023673_9 F21D18.16 [Arabidopsis thaliana] >gi|332194130|gb|AEE32251.1| serine/threonine-protein phosphatase 7 long form homolog [Arabidopsis thaliana]	NP_175246	6.93437e-10	51	71.2478	123	63
contig21935	dehydration-responsive element-binding protein 3-like	866	gi|508783433|gb|EOY30689.1|Integrase-type DNA-binding superfamily protein [Theobroma cacao]	EOY30689	1.0602e-83	88	263.462	193	171	14818	contig14819	JRG21	jasmonate-regulated gene 21 (JRG21)	AT3g55970	55.74	2.52045	1.84149612928823e-05		contig14819	leucoanthocyanidin dioxygenase-like	642	gi|508715290|gb|EOY07187.1|2-oxoglutarate and Fe(II)-dependent oxygenase superfamily protein [Theobroma cacao]	EOY07187	7.44714e-95	85	292.738	182	156
contig22000	receptor-like protein	1009	gi|508719068|gb|EOY10965.1|Serine-threonine protein kinase, plant-type, putative [Theobroma cacao]	EOY10965	1.33899e-72	74	252.292	271	203	14908	contig14909	ATMKK9	member of MAP Kinase Kinase family. Autophosphorylates and also phosphorylates MPK3 and MPK6. Independently involved in ethylene and calmalexin biosynthesis	At1g73500	63.9	2.21504	1.584870674785e-10		contig14909	mitogen-activated protein kinase kinase 4-like	1182	gi|321375779|gb|ADW82099.1|mitogen-activated protein kinase kinase [Gossypium hirsutum]	ADW82099	0	99	618.616	323	322
contig22033	myrcene chloroplastic-like	892	gi|296090352|emb|CBI40171.3|unnamed protein product [Vitis vinifera]	CBI40171	6.80023e-117	83	352.058	250	209	14944	contig14945		Protein kinase superfamily protein	At1g66930	26.01	2.30412	2.32218156059352e-08		contig14945	probable receptor-like protein kinase at5g39020-like	1342	gi|508709372|gb|EOY01269.1|Kinase-like protein [Theobroma cacao]	EOY01269	9.21877e-94	62	298.516	329	206
contig22401	ap2 erf domain-containing transcription factor	916	gi|508776983|gb|EOY24239.1|Ethylene response factor 5, putative [Theobroma cacao]	EOY24239	4.71805e-121	82	362.459	267	221	14964	contig14965	KIN3	Encodes a putative serine/threonine-specific protein kinase kin3. Protein is N-myristoylated.	At2g17220	61.04	2.02859	1.19945585710317e-08		#N/A	#N/A	#N/A	#N/A	#N/A	#N/A	#N/A	#N/A	#N/A	#N/A
contig22436	leucoanthocyanidin dioxygenase	614	gi|508715290|gb|EOY07187.1|2-oxoglutarate and Fe(II)-dependent oxygenase superfamily protein [Theobroma cacao]	EOY07187	2.48614e-92	92	285.804	155	144	15034	contig15035	RLK1	Encodes a receptor-like protein kinase	AT5g60900	57.29	2.27838	8.91957084934504e-06		contig15035	protein	1065	gi|508785234|gb|EOY32490.1|Receptor protein kinase 1 [Theobroma cacao]	EOY32490	8.42836e-164	87	489.96	295	259
contig22551	receptor-like protein kinase haiku2-like	1018	gi|508725482|gb|EOY17379.1|Leucine-rich receptor-like protein kinase family protein, XI-23,RLK7, putative [Theobroma cacao]	EOY17379	1.73298e-19	80	97.8265	91	73	15187	contig15188	GATL10	Encodes a protein with putative galacturonosyltransferase activity.	AT3g28340	69.11	3.2046	0		contig15188	glycosyltransferase cazy family gt8	1264	gi|508711340|gb|EOY03237.1|Galacturonosyltransferase-like 10 [Theobroma cacao]	EOY03237	0	85	557.37	357	306
contig22620	nematode resistance hspro2-like	475	gi|508725966|gb|EOY17863.1|sugar beet HS1 PRO-1 2 [Theobroma cacao]	EOY17863	9.23714e-47	90	168.703	92	83	15391	contig15392	RRTF1	Encodes a member of the ERF (ethylene response factor) subfamily B-3 of ERF/AP2 transcription factor family.	AT4g34410	9e-30	7.79291	0		contig15392	ethylene-responsive transcription factor erf109-like	793	gi|508706360|gb|EOX98256.1|Redox responsive transcription factor 1, putative [Theobroma cacao]	EOX98256	4.63009e-70	72	229.565	227	164
contig22670	Uncharacterized protein TCM_002034	1347	gi|508701306|gb|EOX93202.1|Uncharacterized protein TCM_002034 [Theobroma cacao]	EOX93202	2.3446e-17	62	90.1225	236	147	15507	contig15508		unknown protein	At1g12030	49.16	3.37853	0.00699461		contig15508	protein	745	gi|508773835|gb|EOY21091.1|Uncharacterized protein TCM_012425 [Theobroma cacao]	EOY21091	3.63227e-77	72	246.899	206	149
contig22821	zinc finger protein zat10-like	788	gi|508706560|gb|EOX98456.1|Zinc-finger DNA binding protein, putative [Theobroma cacao]	EOX98456	8.57996e-48	72	170.244	173	126	15545	contig15546	JAZ7	jasmonate-zim-domain protein 7 (JAZ7)	At2g34600	48.15	2.02559	0.000345103		contig15546	protein tify 5a-like	739	gi|508780418|gb|EOY27674.1|Jasmonate-zim-domain protein 8, putative [Theobroma cacao]	EOY27674	1.98839e-58	84	192.2	121	102
contig22866	transcriptional activator myb-like	832	gi|508722683|gb|EOY14580.1|Myb domain protein 77 [Theobroma cacao]	EOY14580	4.16108e-77	74	246.128	207	155	15591	contig15592		disease resistance protein (TIR-NBS-LRR class), putative; FUNCTIONS IN: transmembrane receptor activity	AT5g17680	41.94	3.41052	3.13974692182653e-06		#N/A	#N/A	#N/A	#N/A	#N/A	#N/A	#N/A	#N/A	#N/A	#N/A
contig23007	2-nonaprenyl-3-methyl-6-methoxy- -benzoquinol hydroxylase	538	gi|508720872|gb|EOY12769.1|2-nonaprenyl-3-methyl-6-methoxy-1,4-benzoquinol hydroxylase [Theobroma cacao]	EOY12769	1.64561e-23	86	81.2629	44	38	15673	contig15674		unknown protein	At2g01300	1e-19	3.86547	9.26801345477556e-10		contig15674	mediator of rna polymerase ii transcription subunit	686	gi|508709007|gb|EOY00904.1|Uncharacterized protein TCM_010819 [Theobroma cacao]	EOY00904	1.2247e-46	74	162.54	147	110
contig23273	udp-glycosyltransferase superfamily	965	gi|508716116|gb|EOY08013.1|UDP-Glycosyltransferase superfamily protein, putative [Theobroma cacao]	EOY08013	1.21873e-147	79	436.417	312	247	16075	contig16076		Exostosin family protein	At1g68470	64.02	2.2914	2.73184201780684e-06		contig16076	exostosin family protein	1147	gi|508705084|gb|EOX96980.1|Exostosin family protein [Theobroma cacao]	EOX96980	0	79	533.872	360	287
contig23410	transcription factor bhlh62-like	830	gi|508701903|gb|EOX93799.1|Basic helix-loop-helix DNA-binding superfamily protein, putative [Theobroma cacao]	EOX93799	7.44512e-69	66	234.187	217	144	16077	contig16078		Late embryogenesis abundant (LEA) hydroxyproline-rich glycoprotein family	At2g27080	53.46	2.73983	1.53477793062422e-14		contig16078	late embryogenesis abundant hydroxyproline-rich glycoprotein	1140	gi|508787039|gb|EOY34295.1|Late embryogenesis abundant (LEA) hydroxyproline-rich glycoprotein family, putative isoform 1 [Theobroma cacao] >gi|508787040|gb|EOY34296.1| Late embryogenesis abundant (LEA) hydroxyproline-rich glycoprotein family, putative isoform 1 [Theobroma cacao]	EOY34295	1.4034e-136	88	402.134	260	229
contig23541	leucine-rich repeat containing protein	490	gi|508717330|gb|EOY09227.1|Leucine-rich repeat containing protein, putative isoform 1 [Theobroma cacao] >gi|508717331|gb|EOY09228.1| Leucine-rich repeat containing protein, putative isoform 1 [Theobroma cacao]	EOY09227	3.22281e-15	69	77.0258	63	44	16092	contig16093		BTB/POZ domain with WD40/YVTN repeat-like protein; voltage-gated potassium channel activity	AT5g41330	66.15	2.75119	2.99460797367926e-06		contig16093	btb poz domain-containing protein at5g41330-like	1206	gi|508777527|gb|EOY24783.1|BTB/POZ domain with WD40/YVTN repeat-like protein [Theobroma cacao]	EOY24783	5.49798e-141	90	422.165	271	245
contig23557	lactoylglutathione lyase glyoxalase i family protein	834	gi|508783752|gb|EOY31008.1|Lactoylglutathione lyase / glyoxalase I family protein [Theobroma cacao]	EOY31008	1.42741e-79	90	249.21	154	140	16162	contig16163		unknown protei	At2g01300	1e-20	4.2371	1.33641828401402e-05		contig16163	protein	579	gi|508712141|gb|EOY04038.1|Uncharacterized protein TCM_019295 [Theobroma cacao]	EOY04038	1.4342e-54	82	181.415	129	106
contig23571	ap2 erf domain-containing transcription factor	871	gi|508782837|gb|EOY30093.1|Integrase-type DNA-binding superfamily protein, putative [Theobroma cacao]	EOY30093	2.30483e-62	64	207.994	243	156	16204	contig16205		2-oxoglutarate (2OG) and Fe(II)-dependent oxygenase superfamily protein	At2g36690	54.5	2.67939	0.00554994		contig16205	probable 2-oxoglutarate fe -dependent dioxygenase-like	619	gi|508716132|gb|EOY08029.1|2-oxoglutarate and Fe(II)-dependent oxygenase superfamily protein [Theobroma cacao]	EOY08029	9.4993e-110	87	333.183	200	174
contig23741	ethylene-responsive transcription factor erf098-like	594	gi|455508918|gb|AGG35475.1|ethylene-responsive transcription factor [Gossypium hirsutum]	AGG35475	2.21978e-56	100	185.652	127	127	16275	contig16276		Gibberellin-regulated family protein	At1g22690	44.26	2.08874	2.53256243414188e-09		contig16276	snakin-2	587	gi|508725300|gb|EOY17197.1|Uncharacterized protein TCM_036346 [Theobroma cacao]	EOY17197	2.67771e-42	90	148.673	82	74
contig23743	ethylene-responsive transcription factor 4-like	979	gi|508780924|gb|EOY28180.1|Erf domain protein 9, putative [Theobroma cacao]	EOY28180	5.30672e-56	83	159.073	125	104	16333	contig16334	ATWRKY72	member of WRKY Transcription Factor; Group II-b; contribute to basal immunity	AT5g15130	44.75	2.74597	1.43400565479266e-05		contig16334	probable wrky transcription factor 72	1011	gi|508711497|gb|EOY03394.1|WRKY DNA-binding protein 72, putative [Theobroma cacao]	EOY03394	3.91277e-62	70	218.394	303	214
contig23783	calmodulin binding	774	gi|508783149|gb|EOY30405.1|Calmodulin-binding family protein [Theobroma cacao]	EOY30405	6.19783e-96	87	304.294	206	180	16395	contig16396	ATBAM3	Encodes a beta-amylase targeted to the chloroplast. Transgenic BMY8 RNAi lines fail to accumulate maltose during cold shock suggesting that maltose accumulation coincides with BMY8 expression.	AT4g17090	74.43	2.39422	0.000379476		contig16396	beta-amylase chloroplastic-like	813	gi|508776874|gb|EOY24130.1|Chloroplast beta-amylase isoform 1 [Theobroma cacao] >gi|508776875|gb|EOY24131.1| Chloroplast beta-amylase isoform 1 [Theobroma cacao] >gi|508776878|gb|EOY24134.1| Chloroplast beta-amylase isoform 1 [Theobroma cacao]	EOY24130	6.31568e-132	92	397.127	216	200
contig23817	f-box protein skip27-like	706	gi|508781164|gb|EOY28420.1|F-box family protein, putative [Theobroma cacao]	EOY28420	4.20941e-62	81	203.756	149	122	16445	contig16446	ATERF-5	encodes a member of the ERF (ethylene response factor) subfamily B-3 of ERF/AP2 transcription factor family (ATERF-5). The protein contains one AP2 domain. T	AT5g47230	1e-25	3.71879	0		contig16446	ethylene-responsive transcription factor 5-like	574	gi|508775520|gb|EOY22776.1|AP2/ERF domain-containing transcription factor, putative isoform 2 [Theobroma cacao]	EOY22776	7.61642e-44	93	124.405	66	62
contig23828	udp-galactose transporter 2-like	594	gi|508707077|gb|EOX98973.1|Nucleotide-sugar transporter family protein isoform 2 [Theobroma cacao]	EOX98973	4.21291e-64	68	208.764	173	119	16541	contig16542		Heavy metal transport/detoxification superfamily protein ; metal ion binding	At1g01490	57.35	2.8887	1.53477793062422e-14		contig16542	heavy metal transport detoxification superfamily protein isoform 1	555	gi|351726612|ref|NP_001238668.1|uncharacterized protein LOC100306170 [Glycine max] >gi|255627757|gb|ACU14223.1| unknown [Glycine max]	NP_001238668	9.6829e-23	86	98.5969	67	58
contig23876	tmv resistance protein n-like	637	gi|359493269|ref|XP_003634556.1|PREDICTED: TMV resistance protein N-like [Vitis vinifera]	XP_003634556	2.69385e-14	62	81.2629	85	53	16605	contig16606		Heavy metal transport/detoxification superfamily protein; metal ion binding	AT5g48290	51.35	3.17303	9.89407461782896e-05		contig16606	atfp4-like protein	736	gi|508701700|gb|EOX93596.1|Heavy metal transport/detoxification superfamily protein, putative [Theobroma cacao]	EOX93596	4.54393e-39	76	142.51	122	93
contig23935	protein	549	gi|508784557|gb|EOY31813.1|Uncharacterized protein TCM_039000 [Theobroma cacao]	EOY31813	4.04421e-55	87	181.415	120	105	16767	contig16768	CRCK1	Arabidopsis thaliana calmodulin-binding receptor-like kinase mRNA	AT5g58940	69.75	2.04869	0.0175659		contig16768	probable leucine-rich repeat receptor-like protein kinase at4g00330-like	752	gi|508786554|gb|EOY33810.1|Calmodulin-binding receptor-like cytoplasmic kinase 1 [Theobroma cacao]	EOY33810	6.74922e-97	79	302.368	245	195
contig24011	nitrate reductase	718	gi|508724278|gb|EOY16175.1|Nitrate reductase 2 [Theobroma cacao]	EOY16175	9.57771e-148	93	446.047	238	223	16877	contig16878	SIB1	Sig1 binding protein; interacts with Sig1R4. As well as Sig1, SibI is imported into chloroplasts and its expression is light-dependent in mature chloroplasts.	AT3g56710	74.19	2.12463	1.56195389724704e-05		contig16878	sigma factor binding protein chloroplastic-like	562	gi|508727830|gb|EOY19727.1|Sigma factor binding protein 1, putative [Theobroma cacao]	EOY19727	3.32641e-35	69	131.339	144	100
contig24042	ethylene-responsive transcription factor erf017-like	679	gi|508782947|gb|EOY30203.1|AP2/ERF domain-containing transcription factor [Theobroma cacao]	EOY30203	2.69225e-105	91	313.923	198	181	16888	contig16889		Encodes AP2C1. Belongs to the clade B of the PP2C-superfamily. Acts as a MAPK phosphatase that negatively regulates MPK4 and MPK6.	At2g30020	69.77	2.24719	6.3826564915017e-07		contig16889	probable protein phosphatase 2c 25-like	902	gi|508787257|gb|EOY34513.1|Phosphatase 2C family protein isoform 1 [Theobroma cacao]	EOY34513	3.0221e-120	91	362.459	214	195
contig24140	transcription factor bhlh35-like	780	gi|508784799|gb|EOY32055.1|Basic helix-loop-helix DNA-binding superfamily protein isoform 2 [Theobroma cacao]	EOY32055	1.80779e-68	73	223.016	223	163	16891	contig16892	JAS1	Plants overexpressing At5g13220.3, but not At5g13220.1 showed enhanced insensitivity to MeJa.	AT5g13220	54.12	2.13193	2.59659255686703e-06		contig16892	protein tify 9	745	gi|508707775|gb|EOX99671.1|Jasmonate-zim-domain protein 10, putative [Theobroma cacao]	EOX99671	1.67418e-81	84	254.218	190	161
contig24300	serine-threonine protein plant-	888	gi|508712395|gb|EOY04292.1|Serine-threonine protein kinase, plant-type, putative [Theobroma cacao]	EOY04292	2.87388e-76	75	260.766	230	174	17117	contig17118	AOS	Encodes a member of the cytochrome p450 CYP74 gene family that functions as an allene oxide synthase. This enzyme catalyzes dehydration of the hydroperoxide to an unstable allene oxide in the JA biosynthetic pathway. It shows a dual catalytic activity, the major one being a 13-AOS but also expressing a 9-AOS activity.	AT5g42650	4e-77	4.50209	2.7447820183752e-09		contig17118	allene oxide synthase	960	gi|508722754|gb|EOY14651.1|Allene oxide synthase [Theobroma cacao]	EOY14651	6.88926e-96	90	305.064	198	179
contig24342	heterodimeric geranylgeranyl pyrophosphate synthase small chloroplastic-like	927	gi|508720424|gb|EOY12321.1|Geranyl-diphosphate synthase, putative [Theobroma cacao]	EOY12321	5.58657e-123	85	366.311	268	230	17191	contig17192	SAUR34	SAUR-like auxin-responsive protein family	AT4g22620	1e-30	4.14965	4.79660267548932e-13		contig17192	auxin-responsive family protein	923	gi|508777175|gb|EOY24431.1|SAUR family protein, putative [Theobroma cacao]	EOY24431	1.46255e-58	84	196.438	145	122
contig24379	patatin t5	699	gi|508722638|gb|EOY14535.1|Phospholipase A 2A, IIA,PLA2A [Theobroma cacao]	EOY14535	7.2077e-95	95	295.049	192	183	17205	contig17206	ATZIP1	A member of Zrt- and Irt-related protein (ZIP) family. transcript is induced in response to zinc deficiency in the root	AT3g12750	65.73	-2.16733	5.42098218383594e-06		contig17206	zinc transporter 1-like	681	gi|508722367|gb|EOY14264.1|Zinc transporter 1 precursor [Theobroma cacao]	EOY14264	1.15904e-74	88	241.506	207	184
contig24457	phospholipase a1- chloroplastic-like	1048	gi|508780318|gb|EOY27574.1|Alpha/beta-Hydrolases superfamily protein [Theobroma cacao]	EOY27574	3.51286e-171	81	498.819	322	263	17370	contig17371	CCR4	CRINKLY4 related 4 (CCR4); kinase activity	AT5g47850	4e-64	3.51089	0		contig17371	serine threonine-protein kinase-like protein ccr4-like	1003	gi|508725493|gb|EOY17390.1|CRINKLY4 related 4, putative [Theobroma cacao]	EOY17390	7.03906e-129	80	397.512	322	260
contig24565	cbf1-like protein	719	gi|396084011|gb|AFN84518.1|AP2/ERF domain-containing transcription factor [Gossypium hirsutum]	AFN84518	4.9353e-135	99	392.119	231	229	17397	contig17398	NA	Alpha/beta-Hydrolases superfamily protein	At1g56630	2e-31	6.26834	0		contig17398	alpha beta-hydrolases superfamily	640	gi|508699538|gb|EOX91434.1|Alpha/beta-Hydrolases superfamily protein, putative isoform 2 [Theobroma cacao]	EOX91434	3.89552e-45	75	166.777	128	96
contig24822	transcription factor bhlh135-like	725	gi|508710060|gb|EOY01957.1|Basic helix-loop-helix DNA-binding superfamily protein [Theobroma cacao]	EOY01957	2.1826e-35	92	131.724	77	71	17459	contig17460		2-oxoglutarate (2OG) and Fe(II)-dependent oxygenase superfamily protein	At2g36690	36.69	2.41219	0.00755349		#N/A	#N/A	#N/A	#N/A	#N/A	#N/A	#N/A	#N/A	#N/A	#N/A
contig25066	probable receptor-like protein kinase at1g49730-like	738	gi|508699313|gb|EOX91209.1|Kinase family protein / peptidoglycan-binding LysM domain-containing protein, putative [Theobroma cacao]	EOX91209	2.69338e-43	92	164.466	89	82	17560	contig17559		Domain of unknown function that is usually associated with protein kinase domain Pfam:PF00069, however this protein does not have the protein kinase domain	AT3g22060	3e-40	4.54214	2.39749870623029e-08		contig17559	protein	724	gi|508779840|gb|EOY27096.1|Receptor-like protein kinase-related family protein [Theobroma cacao]	EOY27096	3.67067e-83	81	259.61	166	136
contig267	heat shock protein 90-2	2367	gi|508720034|gb|EOY11931.1|Heat shock protein 81.4 [Theobroma cacao]	EOY11931	0	97	744.577	447	435	17584	contig17585		PLAC8 family protein	At1g49030	3e-42	4.1983	0		#N/A	#N/A	#N/A	#N/A	#N/A	#N/A	#N/A	#N/A	#N/A	#N/A
contig649	heat shock protein 70	2201	gi|508786823|gb|EOY34079.1|Heat shock cognate protein 70-1 [Theobroma cacao]	EOY34079	0	99	1196.03	618	613	17615	contig17616	ATPUB23	Encodes a cytoplasmically localized U-box domain containing E3 ubiquitin ligase that is involved in the response to water stress and acts as a negative regulator of PAMP-triggered immunity	At2g35930	7e-71	4.21423	4.09732784099749e-12		contig17616	e3 ubiquitin-protein ligase pub23-like	750	gi|508716595|gb|EOY08492.1|Plant U-box 23 [Theobroma cacao]	EOY08492	8.71487e-122	86	364.77	214	186
contig653	heat shock cognate 70 kda expressed	783	gi|125535351|gb|EAY81899.1|hypothetical protein OsI_37065 [Oryza sativa Indica Group]	EAY81899	1.76401e-116	98	352.443	177	175	17639	contig17640	NA	Ankyrin repeat family protein	AT5g35830	3e-23	37.4582	0		contig17640	ankyrin repeat-containing protein at3g12360-like	1064	gi|508780250|gb|EOY27506.1|Ankyrin repeat-containing protein, putative isoform 1 [Theobroma cacao]	EOY27506	1.32069e-135	77	414.461	348	269
contig656	heat shock	2244	gi|508778858|gb|EOY26114.1|Heat shock protein 70B [Theobroma cacao]	EOY26114	0	98	1105.89	618	607	17694	contig17695	MMP	Mutant has Late flowering; Early senescence; Matrix Metalloproteinase	At1g70170	3e-100	3.95234	0		contig17695	metalloendoproteinase 1-like	1088	gi|508708426|gb|EOY00323.1|Matrixin family protein, putative [Theobroma cacao]	EOY00323	4.98801e-172	88	495.738	307	273
contig661	heat shock 70 kda	528	gi|508778858|gb|EOY26114.1|Heat shock protein 70B [Theobroma cacao]	EOY26114	1.08309e-41	97	157.147	83	81	17720	contig17721		calmodulin-binding family protein; calmodulin binding; INVOLVED IN: N-terminal protein myristoylation	At2g26190	51.46	3.23936	3.27030219906865e-06		contig17721	calmodulin binding	817	gi|508783149|gb|EOY30405.1|Calmodulin-binding family protein [Theobroma cacao]	EOY30405	2.0847e-63	84	219.55	174	147
contig685	14 kda zinc-binding	816	gi|508716815|gb|EOY08712.1|HIS triad family protein 3 [Theobroma cacao]	EOY08712	4.25596e-79	96	247.284	130	126	18050	contig18051		calmodulin-binding family protein	At2g26190	77.02	2.59089	7.24756671344196e-11		contig18051	calmodulin-binding protein	1606	gi|508782677|gb|EOY29933.1|Calmodulin-binding family protein isoform 2 [Theobroma cacao]	EOY29933	7.58758e-160	75	479.174	356	267
contig1339	universal stress protein 1	1228	gi|166203457|gb|ABY84681.1|universal stress protein 1 [Gossypium arboreum] >gi|169248110|gb|ACA51838.1| universal stress protein 1 [Gossypium arboreum]	ABY84681	8.02469e-98	95	300.827	157	150	18076	contig18077		Protein of unknown function	At2g18630	33.14	2.71407	0.011383		contig18077	upf0496 protein at2g18630-like	755	gi|357483269|ref|XP_003611921.1|hypothetical protein MTR_5g019430 [Medicago truncatula] >gi|355513256|gb|AES94879.1| hypothetical protein MTR_5g019430 [Medicago truncatula]	XP_003611921	3.71717e-25	56	111.309	188	107
contig1496	germin-like protein	836	gi|119657105|gb|ABL86677.1|GLP3 [Gossypium barbadense]	ABL86677	7.89145e-102	93	307.375	180	168	18085	contig18086	NA	Ankyrin repeat family protein	AT3g18670	6e-80	5.57264	6.45774496678951e-13		contig18086	ankyrin repeat-containing protein at3g12360-like	1017	gi|508780250|gb|EOY27506.1|Ankyrin repeat-containing protein, putative isoform 1 [Theobroma cacao]	EOY27506	0	95	633.254	334	320
contig1777	iq-domain 6	1625	gi|508782675|gb|EOY29931.1|IQ-domain 6 [Theobroma cacao]	EOY29931	2.84042e-72	64	249.595	285	185	18103	contig18104		Protein of unknown function	AT5g38700	44.05	2.88056	3.90686248784454e-13		contig18104	Uncharacterized protein TCM_004768	837	gi|508703321|gb|EOX95217.1|Uncharacterized protein TCM_004768 [Theobroma cacao]	EOX95217	1.15317e-59	75	199.134	190	144
contig1778	heat shock transcription factor a2 isoform 1	3233	gi|462420247|gb|EMJ24510.1|hypothetical protein PRUPE_ppa007300mg [Prunus persica]	EMJ24510	1.4677e-122	80	320.087	280	226	18252	contig18253	BAL	encodes a protein that is similar to BONZAI1-binding protein BAP1.	At2g45760	8e-29	3.56718	5.54963993780349e-11		contig18253	bon1-associated protein 2-like	692	gi|508704166|gb|EOX96062.1|BON association protein 2, putative [Theobroma cacao]	EOX96062	3.00016e-93	85	282.337	181	154
contig2390	heat shock protein	967	gi|508775629|gb|EOY22885.1|Mitochondrion-localized small heat shock protein 23.6, putative isoform 1 [Theobroma cacao]	EOY22885	6.20574e-105	94	317.39	211	199	18300	contig18301	NA	unknown protein	AT3g57450	4e-17	4.8364	0		contig18301	protein	482	gi|508704748|gb|EOX96644.1|Uncharacterized protein TCM_005849 [Theobroma cacao]	EOX96644	1.19327e-35	84	129.413	85	72
contig3264	zinc finger ccch domain-containing protein 20-like	1110	gi|508783314|gb|EOY30570.1|Zinc finger C-x8-C-x5-C-x3-H type family protein, putative [Theobroma cacao]	EOY30570	4.58949e-143	74	423.705	356	266	18328	contig18329		member of MEKK subfamily	AT5g67080	51.76	2.26825	5.17744663998371e-05		contig18329	mitogen-activated protein kinase kinase kinase	1322	gi|508699542|gb|EOX91438.1|Mitogen-activated protein kinase kinase kinase 19, putative [Theobroma cacao]	EOX91438	0	84	536.184	365	308
contig5332	heat shock protein 83-like	679	gi|502181726|ref|XP_004516872.1|PREDICTED: heat shock protein 83-like [Cicer arietinum]	XP_004516872	2.16475e-79	95	262.692	161	153	18431	contig18432		Protein of unknown function	AT5g11070	32.41	2.85917	1.48375510931657e-06		contig18432	conserved hypothetical protein	529	gi|255548822|ref|XP_002515467.1|conserved hypothetical protein [Ricinus communis] >gi|223545411|gb|EEF46916.1| conserved hypothetical protein [Ricinus communis]	XP_002515467	5.79717e-17	60	82.8037	115	70
contig5535	kda class i heat shock protein	707	gi|508786617|gb|EOY33873.1|HSP20-like chaperones superfamily protein [Theobroma cacao]	EOY33873	6.07013e-80	92	248.054	159	147	18442	contig18443	DREB26	encodes a member of the DREB subfamily A-5 of ERF/AP2 transcription factor family. The protein contains one AP2 domain	At1g21910	1e-33	3.70242	0		contig18443	ethylene-responsive transcription factor erf012-like	979	gi|508724341|gb|EOY16238.1|Integrase-type DNA-binding superfamily protein, putative [Theobroma cacao]	EOY16238	9.54448e-68	78	222.631	241	188
contig5537	kda class i heat shock protein	762	gi|508786617|gb|EOY33873.1|HSP20-like chaperones superfamily protein [Theobroma cacao]	EOY33873	8.00601e-57	95	124.405	66	63	18461	contig18462	BETA CA2,	Encodes a beta carbonic anhydrase likely to be localized in the cytoplasm. Expression of its mRNA is seen in etiolated seedlings and points to a possible nonphotosynthetic role for this isoform.	AT5g14740	48.04	2.68656	0		contig18462	carbonic anhydrase	679	gi|508773455|gb|EOY20711.1|Carbonic anhydrase 2, CA2 isoform 1 [Theobroma cacao]	EOY20711	6.62841e-95	85	290.041	197	168
contig5651	heat shock protein 90	800	gi|330318722|gb|AEC11021.1|heat shock protein 90, partial [Camellia sinensis]	AEC11021	1.40899e-141	98	409.453	210	207	18481	contig18482	ATGRAS2	Encodes a member of the GRAS family of transcription factors. The protein interacts with the TGA2 transcription factor and affects the transcription of stress-responsive genes. The protein is found in the nucleus and is also exported to the cytoplasm.	At1g07530	58.33	3.23616	3.57762043883002e-10		#N/A	#N/A	#N/A	#N/A	#N/A	#N/A	#N/A	#N/A	#N/A	#N/A
contig6250	heat shock protein 83-like	696	gi|255545176|ref|XP_002513649.1|heat shock protein, putative [Ricinus communis] >gi|223547557|gb|EEF49052.1| heat shock protein, putative [Ricinus communis]	XP_002513649	2.95207e-95	99	304.679	152	151	18501	contig18502		Leucine-rich repeat receptor-like protein kinase family protein	AT4g08850	43.67	2.11268	0.00181948		contig18502	probable lrr receptor-like serine threonine-protein kinase at4g08850-like	795	gi|508702455|gb|EOX94351.1|Leucine-rich repeat receptor-like protein kinase family protein, putative isoform 1 [Theobroma cacao] >gi|508702456|gb|EOX94352.1| Leucine-rich repeat receptor-like protein kinase family protein, putative isoform 1 [Theobroma cacao]	EOX94351	4.50183e-105	83	341.658	252	211
contig6251	heat shock protein 83-like	1476	gi|33326375|gb|AAQ08597.1|heat shock protein [Hevea brasiliensis]	AAQ08597	0	97	702.975	434	424	18565	contig18566		Calmodulin-binding protein	AT5g57580	70.88	3.03836	2.04628399694903e-10		contig18566	calmodulin-binding protein	793	gi|508782344|gb|EOY29600.1|Calmodulin-binding protein isoform 2 [Theobroma cacao]	EOY29600	2.67308e-125	94	380.563	206	195
contig6869	hsp20-like chaperones superfamily protein	998	gi|335327538|gb|AEH30706.1|low molecular weight heat shock protein [Gossypium hirsutum]	AEH30706	9.27657e-100	100	302.368	157	157	18591	contig18592	CBF4	encodes a member of the DREB subfamily A-1 of ERF/AP2 transcription factor family (CBF4). The protein contains one AP2 domain. There are six members in this subfamily, including CBF1, CBF2, and CBF3. This gene is involved in response to drought stress and abscisic acid treatment, but not to low temperature.	AT5g51990	2e-58	3.90759	8.25514597578304e-13		contig18592	crt binding factor 3	956	gi|89258594|gb|ABD65473.1|DREB1-like transcription factor [Gossypium hirsutum]	ABD65473	3.83876e-86	79	269.24	197	157
contig7314	heat shock protein 83-like	1006	gi|1515105|emb|CAA68885.1|heat shock protein 90A [Arabidopsis thaliana]	CAA68885	1.59568e-102	95	311.227	208	199	18644	contig18645	EDF1	Encodes a member of the RAV transcription factor family that contains AP2 and B3 binding domains. Involved in the regulation of flowering under long days. Loss of function results in early flowering. Overexpression causes late flowering and repression of expression of FT. Novel transcriptional regulator involved in ethylene signaling. Promoter bound by EIN3. EDF1 in turn, binds to promoter elemen…	At1g25560	67.28	2.68947	1.03134749837836e-09		contig18645	ap2 domain-containing transcription factor	1281	gi|508710239|gb|EOY02136.1|AP2 domain class transcription factor [Theobroma cacao]	EOY02136	7.57805e-136	87	361.303	224	195
contig7686	laccase 17	845	gi|508715580|gb|EOY07477.1|Laccase 17 [Theobroma cacao]	EOY07477	1.89925e-167	96	488.804	251	243	18723	contig18724	ATTPS21	Encodes a sesquiterpene synthase involved in generating all of the group A sesquiterpenes found in the Arabidopsis floral volatile blend. Strongly expressed in the stigma.	AT5g23960	1e-35	4.25849	6.58461575784539e-08		#N/A	#N/A	#N/A	#N/A	#N/A	#N/A	#N/A	#N/A	#N/A	#N/A
contig9652	beta-expansin precursor	1127	gi|508704438|gb|EOX96334.1|F1E22.6 [Theobroma cacao]	EOX96334	5.52077e-153	90	444.121	272	247	18753	contig18754		ATPase E1-E2 type family protein / haloacid dehalogenase-like hydrolase family protein	AT3g63380	89.29	2.1453	3.53482353765349e-09		contig18754	calcium-transporting atpase plasma membrane-type-like	1090	gi|508702728|gb|EOX94624.1|ATPase E1-E2 type family protein / haloacid dehalogenase-like hydrolase family protein [Theobroma cacao]	EOX94624	4.5053e-113	92	152.525	81	75
contig9845	xyloglucan endotransglycosylase	1122	gi|1008904|gb|AAB39950.1|xyloglucan endotransglycosylase [Tropaeolum majus]	AAB39950	0	94	555.829	293	277	18786	contig18787	ATPNP-A	Encodes PNP-A (Plant Natriuretic Peptide A). PNPs are a class of systemically mobile molecules distantly related to expansins; their biological role has remained elusive. PNP-A contains a signal peptide domain and is secreted into the extracellular space. Co-expression analyses using microarray data suggest that PNP-A may function as a component of plant defence response and SAR in particular, an…	At2g18660	26.67	2.76748	1.7118431977686e-06		contig18787	eg45-like domain containing protein	658	gi|508783695|gb|EOY30951.1|Uncharacterized protein TCM_037991 [Theobroma cacao]	EOY30951	1.41707e-66	85	213.001	142	122
contig12015	pinus taeda anonymous locus 0_4251_01 genomic sequence	728	gi|508784483|gb|EOY31739.1|Alpha/beta-Hydrolases superfamily protein [Theobroma cacao]	EOY31739	1.25215e-21	75	101.293	76	57	18983	contig18984	ATRNS1	member of the ribonuclease T2 family, responds to inorganic phosphate starvation, and inhibits production of anthocyanin. Also involved in wound-induced signaling independent of jasmonic acid.	At2g02990	27.67	2.37222	4.59808358055369e-10		contig18984	ribonuclease	986	gi|508728547|gb|EOY20444.1|Ribonuclease 2, putative [Theobroma cacao]	EOY20444	2.6186e-52	57	183.341	218	126
contig12858	plant invertase pectin methylesterase inhibitor domain-containing protein	583	gi|508721976|gb|EOY13873.1|Plant invertase/pectin methylesterase inhibitor superfamily protein, putative [Theobroma cacao]	EOY13873	3.13508e-33	77	93.5893	72	56	19413	contig19414		Calcium-binding EF-hand family protein; calcium ion binding	AT5g39670	62.83	3.46476	0		contig19414	probable calcium-binding protein cml45-like	671	gi|508722360|gb|EOY14257.1|Calcium-binding EF-hand family protein, putative [Theobroma cacao]	EOY14257	5.02011e-55	92	184.496	113	105
contig12897	pearli 1-like protein	683	gi|110816009|gb|ABG91752.1|HyPRP2 [Gossypium hirsutum]	ABG91752	3.11896e-40	87	145.591	136	119	19478	contig19479	ANX2	Receptor-like kinase required for maintenance of pollen tube growth. Display polar localization at the plasma membrane of the pollen tube tip	AT5g28680	65.32	2.99339	0.0220325		contig19479	receptor-like protein kinase feronia-like	936	gi|508711861|gb|EOY03758.1|Malectin/receptor-like protein kinase family protein, putative [Theobroma cacao]	EOY03758	2.2679e-101	88	326.25	195	173
contig13519	uncharacterized loc101211262	576	gi|508710559|gb|EOY02456.1|Plant protein 1589 of Uncharacterized protein function [Theobroma cacao]	EOY02456	6.9118e-40	82	142.124	88	73	19516	contig19517	ATCSLG1,	encodes a protein similar to cellulose synthase	AT4g24010	31.19	2.41491	0.0018973		contig19517	cellulose synthase-like protein g2-like	834	gi|508714055|gb|EOY05952.1|Cellulose synthase like G2, putative [Theobroma cacao]	EOY05952	5.31953e-99	89	317.39	218	195
contig17206	zinc transporter 1-like	681	gi|508722367|gb|EOY14264.1|Zinc transporter 1 precursor [Theobroma cacao]	EOY14264	1.15904e-74	88	241.506	207	184	19580	contig19581	ICL	Encodes a glyoxylate cycle enzyme isocitrate lyase (ICL).	AT3g21720	82.11	-32.9751	0.00309994		contig19581	isocitrate lyase	558	gi|113029|sp|P17069.1|ACEA_GOSHIRecName: Full=Isocitrate lyase; Short=ICL; Short=Isocitrase; Short=Isocitratase >gi|18486|emb|CAA36381.1| unnamed protein product [Gossypium hirsutum]	P17069	8.19191e-56	98	195.667	95	94
contig19581	isocitrate lyase	558	gi|113029|sp|P17069.1|ACEA_GOSHIRecName: Full=Isocitrate lyase; Short=ICL; Short=Isocitrase; Short=Isocitratase >gi|18486|emb|CAA36381.1| unnamed protein product [Gossypium hirsutum]	P17069	8.19191e-56	98	195.667	95	94	19612	contig19613	LYK4	protein kinase family protein / peptidoglycan-binding LysM domain-containing protein	At2g23770	52.52	3.06008	0.00457583		contig19613	probable receptor-like protein kinase at1g49730-like	578	gi|508699313|gb|EOX91209.1|Kinase family protein / peptidoglycan-binding LysM domain-containing protein, putative [Theobroma cacao]	EOX91209	2.28659e-74	91	246.514	140	128
contig19626	invertase inhibitor	496	gi|508724895|gb|EOY16792.1|Uncharacterized protein TCM_035672 [Theobroma cacao]	EOY16792	1.04183e-56	78	187.578	139	109	19625	contig19626		Plant invertase/pectin methylesterase inhibitor superfamily protein	AT5g50030	30.3	-3.84382	0.0440303		contig19626	invertase inhibitor	496	gi|508724895|gb|EOY16792.1|Uncharacterized protein TCM_035672 [Theobroma cacao]	EOY16792	1.04183e-56	78	187.578	139	109
contig22449	non-ltr retroelement reverse transcriptase	1171	gi|508778561|gb|EOY25817.1|Non-LTR retroelement reverse transcriptase [Theobroma cacao]	EOY25817	1.05155e-25	48	119.013	239	117	19638	contig19639	RAP2.1	Encodes a member of the DREB subfamily A-5 of ERF/AP2 transcription factor family	At1g19210	3e-10	5.00514	0		contig19639	ethylene-responsive transcription factor erf017-like	571	gi|508782947|gb|EOY30203.1|AP2/ERF domain-containing transcription factor [Theobroma cacao]	EOY30203	1.02165e-38	73	142.124	116	85
contig24456	proteasome inhibitor-related	886	gi|508786648|gb|EOY33904.1|Uncharacterized protein isoform 2 [Theobroma cacao]	EOY33904	5.72568e-51	82	176.022	150	123	19902	contig19903	ATMYB73	Member of the R2R3 factor gene family.	AT4g37260	76.92	3.23603	1.10170914685033e-09		contig19903	myb transcription factor	878	gi|327412631|emb|CCA29104.1|putative MYB transcription factor [Rosa rugosa]	CCA29104	3.23389e-66	98	218.779	109	107
contig24473	protein decapping 5	715	gi|508710273|gb|EOY02170.1|Decapping 5 [Theobroma cacao]	EOY02170	2.2842e-13	96	78.1814	55	53	19987	contig19988		Peroxidase superfamily protein	AT5g39580	63.82	3.50173	0		contig19988	bacterial-induced peroxidase	1142	gi|345104345|gb|AEN70994.1|bacterial-induced peroxidase [Gossypium darwinii] >gi|345104353|gb|AEN70998.1| bacterial-induced peroxidase [Gossypium barbadense var. brasiliense]	AEN70994	2.67621e-177	87	508.449	311	272
contig25327	serine threonine-protein phosphatase 7 long form homolog	1042	gi|147780218|emb|CAN72427.1|hypothetical protein VITISV_008825 [Vitis vinifera]	CAN72427	1.40604e-36	61	134.035	163	101	20162	contig20163		disease resistance protein (TIR-NBS-LRR class), putative	AT5g17680	46.91	2.34134	0.0148557		contig20163	nbs-lrr resistance partial	721	gi|507308868|gb|AGM46249.1|NBS-LRR resistance protein-like protein, partial [Gossypium hirsutum]	AGM46249	1.51035e-51	88	176.022	121	107
										20195	contig20196	PLA-I{BETA]2	Encodes a lipase that hydrolyzes phosphatidylcholine, glycolipids as well as triacylglycerols.	AT4g16820	57.14	3.28309	0.0394894		contig20196	phospholipase a1- chloroplastic-like	1034	gi|508776968|gb|EOY24224.1|Alpha/beta-Hydrolases superfamily protein [Theobroma cacao]	EOY24224	0	86	533.487	330	287
										20363	contig20364		MATE efflux family protein; antiporter activity, drug transmembrane transporter activity, transporter activity	AT4g23030	70.69	3.25649	0.00537969		contig20364	mate efflux family protein 6-like	530	gi|508777371|gb|EOY24627.1|MATE efflux family protein [Theobroma cacao]	EOY24627	1.04807e-68	94	228.024	122	115
										20417	contig20418		calmodulin-binding family protein	At2g26190	54.72	2.15118	0.00961462		contig20418	calmodulin binding	832	gi|508783149|gb|EOY30405.1|Calmodulin-binding family protein [Theobroma cacao]	EOY30405	7.91416e-130	90	392.119	247	223
										20527	contig20528					2.60153	1.62532439996466e-08		contig20528	Uncharacterized protein TCM_030210	494	gi|508781419|gb|EOY28675.1|Uncharacterized protein TCM_030210 [Theobroma cacao]	EOY28675	6.58173e-37	86	133.65	112	97
										20781	contig20782	ATGSTU7	Encodes glutathione transferase belonging to the tau class of GSTs. Naming convention according to Wagner et al. (2002). Induced by Salicylic acid. Independent of NPR1 for their induction by salicylic acid	At2g29420	45.92	2.00106	1.11744248641106e-08		contig20782	tau class glutathione transferase gstu43	808	gi|508713559|gb|EOY05456.1|Tau class glutathione transferase GSTU43 [Theobroma cacao]	EOY05456	2.61848e-103	84	311.612	207	174
										20922	contig20923		Cupredoxin superfamily protein	AT4g39830	71.59	2.47231	0.00083922		contig20923	l-ascorbate oxidase-like	915	gi|508700292|gb|EOX92188.1|Cupredoxin superfamily protein isoform 2 [Theobroma cacao]	EOX92188	6.18006e-150	88	440.654	263	234
										21023	contig21024		disease resistance family protein / LRR family protein	At2g34930	44.64	2.01733	0.00758831		contig21024	disease resistance family protein lrr family	788	gi|508719069|gb|EOY10966.1|Disease resistance family protein / LRR family protein, putative [Theobroma cacao]	EOY10966	7.31172e-74	76	251.521	238	182
										21165	contig21166		encodes a member of the DREB subfamily A-4 of ERF/AP2 transcription factor family. The protein contains one AP2 domain	At1g33760	64	3.11011	5.29476229612506e-07		contig21166	ap2 erf domain-containing transcription factor	832	gi|508725195|gb|EOY17092.1|Integrase-type DNA-binding superfamily protein [Theobroma cacao]	EOY17092	8.91015e-78	84	245.743	194	164
										21435	contig21436		basic helix-loop-helix (bHLH) DNA-binding superfamily protein	AT3g07340	41.01	3.14653	4.49986558503901e-05		contig21436	transcription factor bhlh62-like	694	gi|508701903|gb|EOX93799.1|Basic helix-loop-helix DNA-binding superfamily protein, putative [Theobroma cacao]	EOX93799	8.14684e-53	79	189.504	143	113
										21437	contig21438		alpha/beta-Hydrolases superfamily protein	At1g56630	61.83	2.1035	0.032852		contig21438	feruloyl esterase a	763	gi|508722534|gb|EOY14431.1|Alpha/beta-Hydrolases superfamily protein, putative [Theobroma cacao]	EOY14431	4.43715e-97	89	304.679	211	188
										21448	contig21449		NAD(P)-binding Rossmann-fold superfamily protein	AT4g11410	68.72	2.37665	3.80094634147081e-06		#N/A	#N/A	#N/A	#N/A	#N/A	#N/A	#N/A	#N/A	#N/A	#N/A
										21565	contig21566	ATPUP10	Member of a family of proteins related to PUP1, a purine transporter. May be involved in the transport of purine and purine derivatives such as cytokinins, across the plasma membrane.	AT4g18210	69.7	2.02878	0.00504949		contig21566	probable purine permease 10-like	1105	gi|508776843|gb|EOY24099.1|Drug/metabolite transporter superfamily protein [Theobroma cacao]	EOY24099	1.73e-121	89	254.603	153	137
										21598	contig21597	SAUR48	SAUR-like auxin-responsive protein family	AT3g09870	49.52	3.49526	1.53477793062422e-14		#N/A	#N/A	#N/A	#N/A	#N/A	#N/A	#N/A	#N/A	#N/A	#N/A
										21693	contig21694		Protein kinase superfamily protein	At1g18390	67.72	2.6513	5.44955482639816e-10		contig21694	probable serine threonine-protein kinase at1g18390-like	1329	gi|297734240|emb|CBI15487.3|unnamed protein product [Vitis vinifera]	CBI15487	6.4369e-102	73	265.388	217	159
										21779	contig21780		C2H2 and C2HC zinc fingers superfamily protein; sequence-specific DNA binding transcription factor activity, zinc ion binding, nucleic acid binding	AT3g49930	6e-17	3.95765	2.21211001647301e-09		contig21780	zinc finger protein zat10-like	621	gi|508699766|gb|EOX91662.1|Zinc-finger DNA binding protein, putative [Theobroma cacao]	EOX91662	2.84456e-37	74	139.813	139	103
										21822	contig21823	ATCHITIV	encodes an EP3 chitinase that is expressed during somatic embryogenesis in 'nursing' cells surrounding the embryos but not in embryos themselves. The gene is also expressed in mature pollen and growing pollen tubes until they enter the receptive synergid, but not in endosperm and integuments as in carrot. Post-embryonically, expression is found in hydathodes, stipules, root epidermis and emerging…	AT3g54420	61	2.56892	2.26482844353252e-10		contig21823	class iv chitinase	673	gi|508712830|gb|EOY04727.1|Carrot EP3-3 chitinase [Theobroma cacao]	EOY04727	2.82141e-61	84	186.808	139	118
										21836	contig21837	ATL43	zinc ion binding	AT5g05810	49.23	2.0965	0.0117092		contig21837	ring-h2 zinc finger protein	613	gi|508780151|gb|EOY27407.1|Uncharacterized protein TCM_029258 [Theobroma cacao]	EOY27407	1.17122e-52	80	176.022	126	102
										21934	contig21935	TINY2	encodes a member of the DREB subfamily A-4 of ERF/AP2 transcription factor family. The protein contains one AP2 domain. There are 17 members in this subfamily including TINY.	AT5g11590	67.98	2.19318	0.00247251		contig21935	dehydration-responsive element-binding protein 3-like	866	gi|508783433|gb|EOY30689.1|Integrase-type DNA-binding superfamily protein [Theobroma cacao]	EOY30689	1.0602e-83	88	263.462	193	171
										21999	contig22000		Disease resistance family protein / LRR family protein; signal transduction, defense response to fungus, defense response	At2g34930	39.85	2.8145	1.10065158956787e-05		contig22000	receptor-like protein	1009	gi|508719068|gb|EOY10965.1|Serine-threonine protein kinase, plant-type, putative [Theobroma cacao]	EOY10965	1.33899e-72	74	252.292	271	203
										22032	contig22033	TPS-CIN	Encodes the monoterpene 1,8-cineole synthase, atTPS-Cin. This polypeptide was also shown to synthesize other monoterpenes albeit in minor quantities. The same polypeptide is encoded at two different loci, the result of gene duplication: at3g25820 and at3g25830.	AT3g25830	2e-72	4.65625	0		contig22033	myrcene chloroplastic-like	892	gi|296090352|emb|CBI40171.3|unnamed protein product [Vitis vinifera]	CBI40171	6.80023e-117	83	352.058	250	209
										22131	contig22132	ATRLP13	receptor like protein 13 (RLP13)	At1g74170	35.08	2.45096	0.0152085		#N/A	#N/A	#N/A	#N/A	#N/A	#N/A	#N/A	#N/A	#N/A	#N/A
										22176	contig22177		Calcium-binding EF-hand family protein	AT4g26470	69.92	3.34851	0.00723562		#N/A	#N/A	#N/A	#N/A	#N/A	#N/A	#N/A	#N/A	#N/A	#N/A
										22400	contig22401	ATERF-5	encodes a member of the ERF (ethylene response factor) subfamily B-3 of ERF/AP2 transcription factor family (ATERF-5). The protein contains one AP2 domain.	AT5g47230	4e-52	3.53112	1.03395493612283e-10		contig22401	ap2 erf domain-containing transcription factor	916	gi|508776983|gb|EOY24239.1|Ethylene response factor 5, putative [Theobroma cacao]	EOY24239	4.71805e-121	82	362.459	267	221
										22434	contig22435		zinc ion binding;nucleic acid binding	At2g01050	37.35	-3.47996	0.00289674		#N/A	#N/A	#N/A	#N/A	#N/A	#N/A	#N/A	#N/A	#N/A	#N/A
										22435	contig22436		2-oxoglutarate (2OG) and Fe(II)-dependent oxygenase superfamily protein	AT5g05600	72.48	3.08906	9.5428828424146e-10		contig22436	leucoanthocyanidin dioxygenase	614	gi|508715290|gb|EOY07187.1|2-oxoglutarate and Fe(II)-dependent oxygenase superfamily protein [Theobroma cacao]	EOY07187	2.48614e-92	92	285.804	155	144
										22448	contig22449		non-LTR retrotransposon family (LINE)	AT3g32110	32.96	-4.53311	0.00224964		contig22449	non-ltr retroelement reverse transcriptase	1171	gi|508778561|gb|EOY25817.1|Non-LTR retroelement reverse transcriptase [Theobroma cacao]	EOY25817	1.05155e-25	48	119.013	239	117
										22550	contig22551		Leucine-rich repeat protein kinase family protein	At1g12460	29.48	2.15234	0.0240304		contig22551	receptor-like protein kinase haiku2-like	1018	gi|508725482|gb|EOY17379.1|Leucine-rich receptor-like protein kinase family protein, XI-23,RLK7, putative [Theobroma cacao]	EOY17379	1.73298e-19	80	97.8265	91	73
										22619	contig22620		Hs1pro-1 protein	AT3g55840	54.43	2.53098	1.75720939231903e-09		contig22620	nematode resistance hspro2-like	475	gi|508725966|gb|EOY17863.1|sugar beet HS1 PRO-1 2 [Theobroma cacao]	EOY17863	9.23714e-47	90	168.703	92	83
										22669	contig22670					2.19639	1.84772279500556e-05		contig22670	Uncharacterized protein TCM_002034	1347	gi|508701306|gb|EOX93202.1|Uncharacterized protein TCM_002034 [Theobroma cacao]	EOX93202	2.3446e-17	62	90.1225	236	147
										22820	contig22821		C2H2 and C2HC zinc fingers superfamily protein	AT3g49930	42.78	3.39383	0		contig22821	zinc finger protein zat10-like	788	gi|508706560|gb|EOX98456.1|Zinc-finger DNA binding protein, putative [Theobroma cacao]	EOX98456	8.57996e-48	72	170.244	173	126
										22865	contig22866	ATMYB73	Member of the R2R3 factor gene family.	AT4g37260	7e-46	3.76597	0		contig22866	transcriptional activator myb-like	832	gi|508722683|gb|EOY14580.1|Myb domain protein 77 [Theobroma cacao]	EOY14580	4.16108e-77	74	246.128	207	155
										23006	contig23007		Wound-responsive family protein	AT4g10270	65.12	2.02595	7.22692975555972e-05		contig23007	2-nonaprenyl-3-methyl-6-methoxy- -benzoquinol hydroxylase	538	gi|508720872|gb|EOY12769.1|2-nonaprenyl-3-methyl-6-methoxy-1,4-benzoquinol hydroxylase [Theobroma cacao]	EOY12769	1.64561e-23	86	81.2629	44	38
										23197	contig23198					3.66858	1.06327211139046e-06		#N/A	#N/A	#N/A	#N/A	#N/A	#N/A	#N/A	#N/A	#N/A	#N/A
										23272	contig23273	UGT73C7	UDP-glucosyl transferase 73C7 (UGT73C7);	AT3g53160	1e-65	3.99108	8.98683226914075e-08		contig23273	udp-glycosyltransferase superfamily	965	gi|508716116|gb|EOY08013.1|UDP-Glycosyltransferase superfamily protein, putative [Theobroma cacao]	EOY08013	1.21873e-147	79	436.417	312	247
										23409	contig23410		basic helix-loop-helix (bHLH) DNA-binding superfamily protein	AT3g07340	52.34	2.69439	8.59443189061066e-06		contig23410	transcription factor bhlh62-like	830	gi|508701903|gb|EOX93799.1|Basic helix-loop-helix DNA-binding superfamily protein, putative [Theobroma cacao]	EOX93799	7.44512e-69	66	234.187	217	144
										23540	contig23541					2.84288	0.00236653		contig23541	leucine-rich repeat containing protein	490	gi|508717330|gb|EOY09227.1|Leucine-rich repeat containing protein, putative isoform 1 [Theobroma cacao] >gi|508717331|gb|EOY09228.1| Leucine-rich repeat containing protein, putative isoform 1 [Theobroma cacao]	EOY09227	3.22281e-15	69	77.0258	63	44
										23556	contig23557	GLYI7	Lactoylglutathione lyase / glyoxalase I family protein	At1g80160	56.63	2.16462	0.0117298		contig23557	lactoylglutathione lyase glyoxalase i family protein	834	gi|508783752|gb|EOY31008.1|Lactoylglutathione lyase / glyoxalase I family protein [Theobroma cacao]	EOY31008	1.42741e-79	90	249.21	154	140
										23570	contig23571	RAP2.1	Encodes a member of the DREB subfamily A-5 of ERF/AP2 transcription factor family	At1g19210	7e-41	7.28879	0		contig23571	ap2 erf domain-containing transcription factor	871	gi|508782837|gb|EOY30093.1|Integrase-type DNA-binding superfamily protein, putative [Theobroma cacao]	EOY30093	2.30483e-62	64	207.994	243	156
										23740	contig23741	ATERF98	encodes a member of the ERF (ethylene response factor) subfamily B-3 of ERF/AP2 transcription factor family. The protein contains one AP2 domain	AT3g23230	61.4	3.44962	1.35043960387988e-09		contig23741	ethylene-responsive transcription factor erf098-like	594	gi|455508918|gb|AGG35475.1|ethylene-responsive transcription factor [Gossypium hirsutum]	AGG35475	2.21978e-56	100	185.652	127	127
										23742	contig23743	ATERF-9	encodes a member of the ERF (ethylene response factor) subfamily B-1 of ERF/AP2 transcription factor family (ATERF-9). The protein contains one AP2 domain.	AT5g44210	90.74	2.7813	1.53477793062422e-14		contig23743	ethylene-responsive transcription factor 4-like	979	gi|508780924|gb|EOY28180.1|Erf domain protein 9, putative [Theobroma cacao]	EOY28180	5.30672e-56	83	159.073	125	104
										23782	contig23783		Calmodulin-binding family protein	At2g26190	1e-37	4.484	0.00361369		contig23783	calmodulin binding	774	gi|508783149|gb|EOY30405.1|Calmodulin-binding family protein [Theobroma cacao]	EOY30405	6.19783e-96	87	304.294	206	180
										23816	contig23817	ATFBS2	F-box family protei	AT4g21510	47.17	2.02667	2.13353279085787e-05		contig23817	f-box protein skip27-like	706	gi|508781164|gb|EOY28420.1|F-box family protein, putative [Theobroma cacao]	EOY28420	4.20941e-62	81	203.756	149	122
										23827	contig23828		Nucleotide-sugar transporter family protein	AT5g42420	52.91	3.18875	4.26443017697665e-06		contig23828	udp-galactose transporter 2-like	594	gi|508707077|gb|EOX98973.1|Nucleotide-sugar transporter family protein isoform 2 [Theobroma cacao]	EOX98973	4.21291e-64	68	208.764	173	119
										23875	contig23876	NA	Disease resistance protein (TIR-NBS-LRR class) family	AT5g36930	5e-10	37.3491	3.0123591681817e-14		contig23876	tmv resistance protein n-like	637	gi|359493269|ref|XP_003634556.1|PREDICTED: TMV resistance protein N-like [Vitis vinifera]	XP_003634556	2.69385e-14	62	81.2629	85	53
										23934	contig23935		unknown protein	AT5g57510	4e-26	4.28083	9.95317896129155e-11		contig23935	protein	549	gi|508784557|gb|EOY31813.1|Uncharacterized protein TCM_039000 [Theobroma cacao]	EOY31813	4.04421e-55	87	181.415	120	105
										24010	contig24011	GNR1	Encodes the cytosolic minor isoform of nitrate reductase (NR). Involved in the first step of nitrate assimilation, it contributes about 15% of the nitrate reductase activity in shoots	At1g77760	78.9	2.46921	4.07569051741101e-06		contig24011	nitrate reductase	718	gi|508724278|gb|EOY16175.1|Nitrate reductase 2 [Theobroma cacao]	EOY16175	9.57771e-148	93	446.047	238	223
										24041	contig24042	RAP2.9	Encodes a member of the DREB subfamily A-5 of ERF/AP2 transcription factor family	At1g19210	6e-44	6.34804	0		contig24042	ethylene-responsive transcription factor erf017-like	679	gi|508782947|gb|EOY30203.1|AP2/ERF domain-containing transcription factor [Theobroma cacao]	EOY30203	2.69225e-105	91	313.923	198	181
										24139	contig24140		basic helix-loop-helix (bHLH) DNA-binding superfamily protein	AT5g57150	48	2.83049	3.38680046143333e-13		contig24140	transcription factor bhlh35-like	780	gi|508784799|gb|EOY32055.1|Basic helix-loop-helix DNA-binding superfamily protein isoform 2 [Theobroma cacao]	EOY32055	1.80779e-68	73	223.016	223	163
										24201	contig24202	PLA-I{BETA]2	Encodes a lipase that hydrolyzes phosphatidylcholine, glycolipids as well as triacylglycerols.	AT4g16820	57.89	2.75054	1.22399226971193e-07		#N/A	#N/A	#N/A	#N/A	#N/A	#N/A	#N/A	#N/A	#N/A	#N/A
										24299	contig24300		Leucine-rich repeat protein kinase family protein	AT3g47580	47.79	2.34852	0.0212751		contig24300	serine-threonine protein plant-	888	gi|508712395|gb|EOY04292.1|Serine-threonine protein kinase, plant-type, putative [Theobroma cacao]	EOY04292	2.87388e-76	75	260.766	230	174
										24341	contig24342	ATGGPPS11	Encodes a protein with geranylgeranyl pyrophosphate synthase activity involved in isoprenoid biosynthesis. The enzyme appears to be targeted to the chloroplast in epidermal cells and guard cells of leaves, and in etioplasts in roots.	AT4g36810	29.29	2.16114	6.44666829375782e-06		contig24342	heterodimeric geranylgeranyl pyrophosphate synthase small chloroplastic-like	927	gi|508720424|gb|EOY12321.1|Geranyl-diphosphate synthase, putative [Theobroma cacao]	EOY12321	5.58657e-123	85	366.311	268	230
										24378	contig24379	PLP2	Encodes a lipid acyl hydrolase with wide substrate specificity that accumulates upon infection by fungal and bacterial pathogens. Protein is localized in the cytoplasm in healthy leaves, and in membranes in infected cells. Plays a role in cell death and differentially affects the accumulation of oxylipins. Contributes to resistance to virus.	At2g26560	67.66	3.15211	0		contig24379	patatin t5	699	gi|508722638|gb|EOY14535.1|Phospholipase A 2A, IIA,PLA2A [Theobroma cacao]	EOY14535	7.2077e-95	95	295.049	192	183
										24455	contig24456		Unknown protein	AT5g59080	43.14	-2.64018	0.011322		contig24456	proteasome inhibitor-related	886	gi|508786648|gb|EOY33904.1|Uncharacterized protein isoform 2 [Theobroma cacao]	EOY33904	5.72568e-51	82	176.022	150	123
										24456	contig24457	DLAH	Encodes a mitochondria-localized class III phospholipase A1 that plays a role in seed viability.	At1g30370	63.79	2.19164	0.000541095		contig24457	phospholipase a1- chloroplastic-like	1048	gi|508780318|gb|EOY27574.1|Alpha/beta-Hydrolases superfamily protein [Theobroma cacao]	EOY27574	3.51286e-171	81	498.819	322	263
										24472	contig24473		Encodes Decapping 5, required for mRNA decapping, P-body formation and translational repression during postembryonic development.	At1g26110	96.67	-35.1574	0.030032		contig24473	protein decapping 5	715	gi|508710273|gb|EOY02170.1|Decapping 5 [Theobroma cacao]	EOY02170	2.2842e-13	96	78.1814	55	53
										24564	contig24565	ATCBF1	Transcriptional activator that binds to the DRE/CRT regulatory element and induces COR (cold-regulated) gene expression increasing plant freezing tolerance. It encodes a member of the DREB subfamily A-1 of ERF/AP2 transcription factor family (CBF1)	AT4g25490	2e-36	40.3354	0		contig24565	cbf1-like protein	719	gi|396084011|gb|AFN84518.1|AP2/ERF domain-containing transcription factor [Gossypium hirsutum]	AFN84518	4.9353e-135	99	392.119	231	229
										24821	contig24822	BANQUO 1	Encodes PRE1 (PACLOBUTRAZOL RESISTANCE1). PRE1 and IBH1 form a pair of antagonistic HLH/bHLH transcription factors that function downstream of BZR1 to mediate brassinosteroid regulation of cell elongation. BNQ1 is directly and negatively regulated by AP3 and PI in petals.Required for appropriate regulation of flowering time.	AT5g39860	67.95	2.65397	2.26903319960744e-10		contig24822	transcription factor bhlh135-like	725	gi|508710060|gb|EOY01957.1|Basic helix-loop-helix DNA-binding superfamily protein [Theobroma cacao]	EOY01957	2.1826e-35	92	131.724	77	71
										24849	contig24850		NB-ARC domain-containing disease resistance protein	AT3g14470	30.59	2.09988	0.000673047		#N/A	#N/A	#N/A	#N/A	#N/A	#N/A	#N/A	#N/A	#N/A	#N/A
										24972	contig24973		Protein of unknown function	AT5g65650	55.78	2.20616	1.66852552279493e-07		#N/A	#N/A	#N/A	#N/A	#N/A	#N/A	#N/A	#N/A	#N/A	#N/A
										25065	contig25066	LYK4	Protein kinase family protein / peptidoglycan-binding LysM domain-containing protein;	At2g23770	2e-23	35.8947	0.00280333		contig25066	probable receptor-like protein kinase at1g49730-like	738	gi|508699313|gb|EOX91209.1|Kinase family protein / peptidoglycan-binding LysM domain-containing protein, putative [Theobroma cacao]	EOX91209	2.69338e-43	92	164.466	89	82
										25283	contig25284		Protein of unknown function	At1g28240	50.35	-2.29966	1.36024510690592e-06		#N/A	#N/A	#N/A	#N/A	#N/A	#N/A	#N/A	#N/A	#N/A	#N/A
										25326	contig25327		Aminotransferase-like, plant mobile domain family protein	At1g17930	38.86	-2.05837	0.0182035		contig25327	serine threonine-protein phosphatase 7 long form homolog	1042	gi|147780218|emb|CAN72427.1|hypothetical protein VITISV_008825 [Vitis vinifera]	CAN72427	1.40604e-36	61	134.035	163	101

## Sheet: Busca2
Unigene identifier (*)	Gene Symbol	Description	TAIR Code	E-value	Log Fold Change	Adjusted p-value	odds Probability	Sequence name	Sequence desc.	Sequence length	Hit desc.	Hit ACC	E-Value	Similarity	Score	Alignment length	Positives
contig267	ATHSP90.2	A member of heat shock protein 90 (HSP90) gene family. Expressed in all tissues and abundant in root apical meristem, pollen and tapetum	AT5g56030	92.43	-2.68711	3.2880666174729e-13		contig313	transcription factor wrky1	1394	gi|41057633|gb|AAR98818.1|transcription factor WRKY1 [Gossypium arboreum]	AAR98818	0	100	549.666	313	313	contig313	TRUE
contig313	ATWRKY40	Pathogen-induced transcription factor. Binds W-box sequences in vitro. Forms protein complexes with itself and with WRKY40 and WRKY60.	At1g80840	45.81	2.27446	1.59891623026382e-11		contig452	polyubiquitin 10	1672	gi|474093556|gb|EMS54972.1|Polyubiquitin-A [Triticum urartu]	EMS54972	0	95	426.017	232	222	contig452	TRUE
contig452	UBQ10	One of five polyubiquitin genes in A. thaliana. These genes encode the highly conserved 76-amino acid protein ubiquitin that is covalently attached to substrate proteins targeting most for degradation	AT4g05320	93.1	2.35086	2.49438599975856e-11		contig534	probable calcium-binding protein cml27-like	1009	gi|508712074|gb|EOY03971.1|Calmodulin like 23, putative [Theobroma cacao]	EOY03971	2.33707e-86	94	268.085	148	140	contig534	TRUE
contig519	SPDS2	Spermidine synthase	At1g70310	78.66	2.18419	1.17028045032441e-10		contig535	calmodulin-related protein	664	gi|508712074|gb|EOY03971.1|Calmodulin like 23, putative [Theobroma cacao]	EOY03971	2.82142e-89	94	271.166	152	143	contig535	TRUE
contig534	CML23	Encodes a calmodulin-like protein. Regulates nitric oxide levels and transition to flowering.	At1g66400	2e-44	3.85145	0		contig561	zinc finger protein zat10-like	824	gi|508723853|gb|EOY15750.1|Salt tolerance zinc finger, putative [Theobroma cacao]	EOY15750	1.08042e-84	71	265.774	261	186	contig561	TRUE
contig535	CML24	Encodes a protein with 40% similarity to calmodulin. Binds Ca(2+) and, as a consequence, undergoes conformational changes. CML24 expression occurs in all major organs, and transcript levels are increased from 2- to 15-fold in plants subjected to touch, darkness, heat, cold, hydrogen peroxide, abscisic acid (ABA), and indole-3-acetic acid	AT5g37770	59.73	3.47569	0		contig562	zinc finger protein zat10-like	1264	gi|508723853|gb|EOY15750.1|Salt tolerance zinc finger, putative [Theobroma cacao]	EOY15750	2.97173e-98	85	305.834	273	233	contig562	TRUE
contig561	STZ	Related to Cys2/His2-type zinc-finger proteins found in higher plants	At1g27730	1e-52	5.07243	0		contig563	zinc finger protein zat10-like	939	gi|508723853|gb|EOY15750.1|Salt tolerance zinc finger, putative [Theobroma cacao]	EOY15750	9.91719e-74	83	239.195	224	188	contig563	TRUE
contig562	STZ	Related to Cys2/His2-type zinc-finger proteins found in higher plants. Compensated for a subset of calcineurin deficiency in yeast. Salt tolerance produced by ZAT10 appeared to be partially dependent on ENA1/PMR2, a P-type ATPase required for Li+ and Na+ efflux in yeast. The protein is localized to the nucleus, acts as a transcriptional repressor and is responsive to chitin oligomers. Also involv…	At1g27730	48.18	3.38265	0		contig564	zinc finger protein zat10-like	872	gi|508723853|gb|EOY15750.1|Salt tolerance zinc finger, putative [Theobroma cacao]	EOY15750	1.8473e-79	84	253.062	237	201	contig564	TRUE
contig563	STZ	Related to Cys2/His2-type zinc-finger proteins found in higher plants. Compensated for a subset of calcineurin deficiency in yeast	At1g27730	46.85	3.25656	0		contig565	zinc finger protein zat10-like	1368	gi|508723853|gb|EOY15750.1|Salt tolerance zinc finger, putative [Theobroma cacao]	EOY15750	5.04357e-82	71	265.388	261	186	contig565	TRUE
contig564	STZ	Related to Cys2/His2-type zinc-finger proteins found in higher plants. Compensated for a subset of calcineurin deficiency in yeast	At1g27730	48.12	2.95201	4.46339498962764e-08		contig567	zinc finger protein zat10-like	1287	gi|508723853|gb|EOY15750.1|Salt tolerance zinc finger, putative [Theobroma cacao]	EOY15750	1.03097e-67	83	227.254	224	188	contig567	TRUE
contig565	ZAT10	Related to Cys2/His2-type zinc-finger proteins found in higher plants	At1g27730	3e-52	5.40157	0		contig569	zinc finger protein zat10-like	838	gi|508723853|gb|EOY15750.1|Salt tolerance zinc finger, putative [Theobroma cacao]	EOY15750	3.75029e-82	73	259.61	267	197	contig569	TRUE
contig566	STZ	Related to Cys2/His2-type zinc-finger proteins found in higher plants.	At1g27730	64.13	3.20112	5.89909045523327e-05		contig717	zinc finger ccch domain-containing protein 29-like	2477	gi|508725864|gb|EOY17761.1|Zinc finger family protein [Theobroma cacao]	EOY17761	0	84	1008.44	731	618	contig717	TRUE
contig567	ZAT10	Related to Cys2/His2-type zinc-finger proteins found in higher plants. Compensated for a subset of calcineurin deficiency in yeast. Salt tolerance produced by ZAT10 appeared to be partially dependent on ENA1/PMR2, a P-type ATPase required for Li+ and Na+ efflux in yeast. The protein is localized to the nucleus, acts as a transcriptional repressor and is responsive to chitin oligomers. Also involv…	At1g27730	7e-34	3.63386	5.96999381147476e-12		contig718	nac domain ipr003441	2019	gi|206584339|gb|ACI15342.1|NAC domain protein NAC2 [Gossypium hirsutum] >gi|206584351|gb|ACI15348.1| NAC domain protein NAC2 [Gossypium hirsutum]	ACI15342	3.54093e-139	96	421.009	224	217	contig718	TRUE
contig569	STZ	Related to Cys2/His2-type zinc-finger proteins found in higher plants	At1g27730	46.67	2.41381	9.59875697444564e-12		contig719	zinc finger ccch domain-containing protein 29-like isoform 2	1007	gi|508725864|gb|EOY17761.1|Zinc finger family protein [Theobroma cacao]	EOY17761	0	88	555.829	324	287	contig719	TRUE
contig649		encodes a member of heat shock protein 70 family.	AT5g02500	94.66	-3.89095	0		contig720	zinc finger family protein	844	gi|508725864|gb|EOY17761.1|Zinc finger family protein [Theobroma cacao]	EOY17761	9.58033e-72	90	246.128	145	131	contig720	TRUE
contig653	AT-HSC70-1	encodes a member of heat shock protein 70 family	AT5g02500	94.35	-3.70707	0		contig722	zinc finger ccch domain-containing protein 29-like	2344	gi|508725864|gb|EOY17761.1|Zinc finger family protein [Theobroma cacao]	EOY17761	0	88	1027.7	703	625	contig722	TRUE
contig656		heat shock protein 70 (HSP70)	AT3g12580	89.64	-3.43778	0		contig725	nac domain ipr003441	1466	gi|206584339|gb|ACI15342.1|NAC domain protein NAC2 [Gossypium hirsutum] >gi|206584351|gb|ACI15348.1| NAC domain protein NAC2 [Gossypium hirsutum]	ACI15342	0	98	618.231	299	296	contig725	TRUE
contig661	HSP70B	heat shock protein 70B (Hsp70b)	At1g16030	81.93	-2.6985	4.07042720694163e-07		contig728	zinc finger ccch domain-containing protein 29-like	697	gi|508725864|gb|EOY17761.1|Zinc finger family protein [Theobroma cacao]	EOY17761	5.30496e-37	79	147.517	104	83	contig728	TRUE
contig685	HINT1	Encodes a protein that has adenylylsulfate sulfohydrolase activity (E.C. 3.6.2.1) in vitro.	AT3g56490	87.6	-2.87461	0		contig729	zinc finger ccch domain-containing protein 29-like	2374	gi|508725864|gb|EOY17761.1|Zinc finger family protein [Theobroma cacao]	EOY17761	0	86	967.607	683	591	contig729	TRUE
contig717	CZF1	SALT-INDUCIBLE ZINC FINGER 2	At2g40140	52.39	2.58731	2.07852782604537e-13		contig922	heavy metal transport detoxification domain-containing protein	1205	gi|508787211|gb|EOY34467.1|Heavy metal transport/detoxification superfamily protein, putative [Theobroma cacao]	EOY34467	1.86349e-50	76	182.956	313	240	contig922	TRUE
contig718	ANAC002	Belongs to a large family of putative transcriptional activators with NAC domain. Transcript level increases in response to wounding and abscisic acid. ATAF1 attentuates ABA signaling and sythesis. Mutants are hyposensitive to ABA	At1g01720	66.98	2.81517	0		contig924	heavy metal transport detoxification domain-containing protein	896	gi|508787211|gb|EOY34467.1|Heavy metal transport/detoxification superfamily protein, putative [Theobroma cacao]	EOY34467	5.57772e-39	80	125.946	211	170	contig924	TRUE
contig719	CZF1	Zinc finger, CCCH-type	At2g40140	62.38	2.78926	0		contig930	nuclease harbi1-like	1681	gi|508783120|gb|EOY30376.1|Uncharacterized protein TCM_037603 [Theobroma cacao]	EOY30376	0	77	661.759	522	402	contig930	TRUE
contig720	ATSZF1	salt-inducible zinc finger 1 (SZF1)	AT3g55980	56.62	3.19421	1.77734818473086e-08		contig931	nuclease harbi1-like	981	gi|508783120|gb|EOY30376.1|Uncharacterized protein TCM_037603 [Theobroma cacao]	EOY30376	6.55932e-124	70	376.711	336	238	contig931	TRUE
contig722	ATSZF2	Zinc finger, CCCH-type	At2g40140	2e-164	3.54238	0		contig932	nuclease harbi1-like	1877	gi|508783120|gb|EOY30376.1|Uncharacterized protein TCM_037603 [Theobroma cacao]	EOY30376	0	90	808.905	499	450	contig932	TRUE
contig725	ANAC002	Belongs to a large family of putative transcriptional activators with NAC domain. Transcript level increases in response to wounding and abscisic acid. ATAF1 attentuates ABA signaling and sythesis. Mutants are hyposensitive to ABA.	At1g01720	75.68	2.05272	1.37196620183569e-09		contig994	senescence-associated protein	1512	gi|508784318|gb|EOY31574.1|Tetraspanin8 [Theobroma cacao]	EOY31574	2.79708e-129	91	388.652	272	248	contig994	TRUE
contig728		salt-inducible zinc finger 1 (SZF1)	AT3g55980	50	2.37964	0.00648436		contig995	senescence-associated protein	1543	gi|508784318|gb|EOY31574.1|Tetraspanin8 [Theobroma cacao]	EOY31574	2.79122e-86	91	278.485	170	156	contig995	TRUE
contig729	CZF1	Domain Zinc finger, CCCH-type	At2g40140	53.88	2.95215	0		contig996	senescence-associated protein	1279	gi|508784318|gb|EOY31574.1|Tetraspanin8 [Theobroma cacao]	EOY31574	1.69897e-133	92	396.356	272	252	contig996	TRUE
contig922		Heavy metal transport/detoxification superfamily protein; metal ion binding	AT5g60800	47.5	2.83545	0		contig1013	phosphate-responsive 1 family protein	1167	gi|508724070|gb|EOY15967.1|Phosphate-responsive 1 family protein [Theobroma cacao]	EOY15967	0	92	531.946	321	298	contig1013	TRUE
contig923		Heavy metal transport/detoxification superfamily protein	AT5g60800	53.52	3.02428	0		contig1014	phosphate-responsive 1 family protein	1195	gi|508724070|gb|EOY15967.1|Phosphate-responsive 1 family protein [Theobroma cacao]	EOY15967	0	97	556.984	319	310	contig1014	TRUE
contig924		Heavy metal transport/detoxification superfamily protein ; metal ion binding	AT5g60800	50.33	2.75623	0		contig1206	1-aminocyclopropane-1-carboxylate oxidase	1201	gi|83316226|gb|ABC02397.1|1-aminocyclopropane-1-carboxylate oxidase [Gossypium hirsutum]	ABC02397	0	98	569.311	311	306	contig1206	TRUE
contig927		Heavy metal transport/detoxification superfamily protein	AT5g60800	7e-10	4.47465	0		contig1208	1-aminocyclopropane-1-carboxylate oxidase	830	gi|83316226|gb|ABC02397.1|1-aminocyclopropane-1-carboxylate oxidase [Gossypium hirsutum]	ABC02397	2.46412e-117	100	350.903	180	180	contig1208	TRUE
contig930	NA	unknown protein	AT5g12010	2e-146	5.07266	0		contig1234	udp-glucuronate 4-epimerase 1-like	1722	gi|211906522|gb|ACJ11754.1|UDP-D-glucuronic acid 4-epimerase [Gossypium hirsutum]	ACJ11754	0	100	854.358	431	431	contig1234	TRUE
contig931	NA	Unknown protein	AT5g12010	1e-72	5.68736	0		contig1296	3-hydroxy-3-methylglutaryl-coenzyme a reductase 1 isoform 1	1022	gi|508707043|gb|EOX98939.1|3-hydroxy-3-methylglutaryl-coenzyme A reductase 1 isoform 1 [Theobroma cacao] >gi|508707044|gb|EOX98940.1| 3-hydroxy-3-methylglutaryl-coenzyme A reductase 1 isoform 1 [Theobroma cacao] >gi|508707045|gb|EOX98941.1| 3-hydroxy-3-methylglutaryl-coenzyme A reductase 1 isoform 1 [Theobroma cacao]	EOX98939	7.35611e-157	78	464.151	348	274	contig1296	TRUE
contig932	NA	Unknown protein	AT4g29780	2e-161	6.27849	0		contig1367	protein	1112	gi|508724069|gb|EOY15966.1|Phosphate-responsive 1 family protein [Theobroma cacao]	EOY15966	8.02979e-179	85	511.531	324	278	contig1367	TRUE
contig994		Member of TETRASPANIN family	AT4g28050	65.64	2.22266	4.73283175102975e-11		contig1369	protein	1212	gi|508724069|gb|EOY15966.1|Phosphate-responsive 1 family protein [Theobroma cacao]	EOY15966	0	90	525.783	319	290	contig1369	TRUE
contig995	TET7	Member of TETRASPANIN family	AT4g28050	64.24	2.61238	3.0123591681817e-14		contig1387	protein	1251	gi|508724633|gb|EOY16530.1|Uncharacterized protein TCM_035327 [Theobroma cacao]	EOY16530	5.11756e-161	86	468.389	332	286	contig1387	TRUE
contig996	TET7	Member of TETRASPANIN family	AT4g28050	67.18	2.34174	3.94954586087664e-12		contig1388	syntaxin-121-like	1423	gi|508716606|gb|EOY08503.1|Syntaxin of plants 121 [Theobroma cacao]	EOY08503	0	99	535.413	304	301	contig1388	TRUE
contig1013	EXO	EXORDIUM (EXO)	AT4g08950	67.95	2.64979	1.53477793062422e-14		contig1389	syntaxin of plants 121	1636	gi|508716606|gb|EOY08503.1|Syntaxin of plants 121 [Theobroma cacao]	EOY08503	1.63315e-105	98	331.257	187	185	contig1389	TRUE
contig1014	EXO	EXORDIUM (EXO)	AT4g08950	69.3	2.43852	4.55515306260404e-13		contig1540	ring-h2 finger protein atl2-like	1166	gi|508714673|gb|EOY06570.1|Toxicos en levadura 2, putative [Theobroma cacao]	EOY06570	7.74854e-112	81	341.273	304	248	contig1540	TRUE
contig1206	ACO4	Encodes 1-aminocyclopropane-1-carboxylate oxidase	At1g05010	72.45	2.08537	7.19969179862514e-10		contig1541	ring-h2 finger protein atl2-like	1193	gi|508714673|gb|EOY06570.1|Toxicos en levadura 2, putative [Theobroma cacao]	EOY06570	4.64547e-113	81	344.739	305	248	contig1541	TRUE
contig1206		Protein of unknown function	AT3g61670	40.62	2.08417	4.4633305194444e-08		contig1551	protein	2096	gi|508719710|gb|EOY11607.1|Calmodulin-binding protein, putative isoform 1 [Theobroma cacao]	EOY11607	0	78	761.525	589	460	contig1551	TRUE
contig1208	ACO4	Encodes 1-aminocyclopropane-1-carboxylate oxidase	At1g05010	82.22	2.16336	1.47912274139553e-10		contig1552	protein	2099	gi|508719710|gb|EOY11607.1|Calmodulin-binding protein, putative isoform 1 [Theobroma cacao]	EOY11607	0	76	736.102	590	454	contig1552	TRUE
contig1234	GAE1	UDP-D-glucuronate 4-epimerase	AT4g30440	89.53	2.03112	2.33161291206436e-08		contig1646	transcription factor	1132	gi|112819971|gb|ABI23959.1|WRKY transcription factor 2 [Gossypium hirsutum]	ABI23959	4.10198e-79	79	256.914	197	156	contig1646	TRUE
contig1296	ATHMGR1	Encodes a 3-hydroxy-3-methylglutaryl coenzyme A reductase, which is involved in melavonate biosynthesis and performs the first committed step in isoprenoid biosynthesis. Expression is activated in dark in leaf tissue but not controlled by light in the root	At1g76490	59.11	2.11219	0.000658691		contig1660	protein hothead	765	gi|508779879|gb|EOY27135.1|Glucose-methanol-choline (GMC) oxidoreductase family protein [Theobroma cacao]	EOY27135	8.11189e-45	86	119.398	73	63	contig1660	TRUE
contig1339		Adenine nucleotide alpha hydrolases-like superfamily protein	AT3g53990	63.69	-2.01745	2.86376760061306e-09		contig1674	xyloglucan endotransglycosylase	1060	gi|359484996|ref|XP_002273742.2|PREDICTED: probable xyloglucan endotransglucosylase/hydrolase protein 23-like [Vitis vinifera]	XP_002273742	4.16569e-106	82	191.43	127	105	contig1674	TRUE
contig1367	EXO	EXORDIUM (EXO); response to brassinosteroid stimulus	AT4g08950	66.14	3.35892	0		contig1676	probable xyloglucan endotransglucosylase hydrolase protein 23-like	1027	gi|508784542|gb|EOY31798.1|Xyloglucan endotransglycosylase 6 isoform 1 [Theobroma cacao]	EOY31798	5.77071e-155	91	447.973	259	237	contig1676	TRUE
contig1369	EXO	EXORDIUM (EXO)	AT4g08950	67.63	2.06189	2.70161378117125e-09		contig1677	syringolide-induced protein 19-1-5	803	gi|508784542|gb|EOY31798.1|Xyloglucan endotransglycosylase 6 isoform 1 [Theobroma cacao]	EOY31798	1.76684e-103	92	313.538	168	156	contig1677	TRUE
contig1387		unknown protein	At1g31130	38.81	2.15488	6.3236386415321e-10		contig1720	phosphatase 2c family protein	869	gi|508706525|gb|EOX98421.1|Phosphatase 2C family protein [Theobroma cacao]	EOX98421	2.74541e-98	90	305.064	176	160	contig1720	TRUE
contig1388	AT-SYR1	Encodes a syntaxin localized at the plasma membrane (SYR1, Syntaxin Related Protein 1, also known as SYP121, PENETRATION1/PEN1). SYR1/PEN1 is a member of the SNARE superfamily proteins	AT3g11820	79.29	2.4149	2.02288502586626e-12		contig1722	probable protein phosphatase 2c 63-like	1650	gi|508706525|gb|EOX98421.1|Phosphatase 2C family protein [Theobroma cacao]	EOX98421	0	94	715.687	381	360	contig1722	TRUE
contig1389	AT-SYR1	Encodes a syntaxin localized at the plasma membrane (SYR1, Syntaxin Related Protein 1, also known as SYP121, PENETRATION1/PEN1). SYR1/PEN1 is a member of the SNARE superfamily proteins. SNARE proteins are involved in cell signaling, vesicle traffic, growth and development	AT3g11820	79.27	2.81781	5.38361912200587e-12		contig1798	protein	1163	gi|508706807|gb|EOX98703.1|Dicarboxylate carrier 2 [Theobroma cacao]	EOX98703	0	95	534.258	320	304	contig1798	TRUE
contig1494		Encodes a germin-like protein. Its transcripts are more abundant in RNA from leaves collected in the evening, suggesting some kind of circadian regulation	AT5g20630	70.62	-2.08905	2.29041837007198e-07		contig1952	probable wrky transcription factor 33-like	1794	gi|508787375|gb|EOY34631.1|WRKY DNA-binding protein 33 isoform 1 [Theobroma cacao]	EOY34631	0	86	602.438	418	360	contig1952	TRUE
contig1496	ATGER3	Encodes a germin-like protein. Its transcripts are more abundant in RNA from leaves collected in the evening, suggesting some kind of circadian regulation.	AT5g20630	70.62	-2.1987	4.13629377772628e-07		contig1953	probable wrky transcription factor 33-like	820	gi|508787376|gb|EOY34632.1|WRKY DNA-binding protein 33 isoform 2 [Theobroma cacao]	EOY34632	5.7606e-49	77	179.489	151	117	contig1953	TRUE
contig1540	ATL2	RING-H2 protein induced after exposure to chitin or inactivated crude cellulase preparations.	AT3g16720	2e-51	3.71036	0		contig1954	probable wrky transcription factor 33-like	1338	gi|508787375|gb|EOY34631.1|WRKY DNA-binding protein 33 isoform 1 [Theobroma cacao]	EOY34631	5.07596e-143	81	433.721	381	310	contig1954	TRUE
contig1541	ATL2	RING-H2 protein induced after exposure to chitin or inactivated crude cellulase preparations.	AT3g16720	4e-52	3.77406	0		contig1960	linoleate 13s-lipoxygenase 3- chloroplastic-like	3340	gi|508780012|gb|EOY27268.1|Lipoxygenase 3 [Theobroma cacao]	EOY27268	0	92	1599.33	928	857	contig1960	TRUE
contig1551		Calmodulin-binding protein	AT5g57580	43.67	3.14121	0		contig2076	ap2 erf domain-containing transcription factor	1209	gi|508703267|gb|EOX95163.1|Integrase-type DNA-binding superfamily protein, putative [Theobroma cacao]	EOX95163	4.24769e-119	76	360.533	325	250	contig2076	TRUE
contig1552		Calmodulin-binding protein	AT5g57580	42.82	2.99596	0		contig2077	ap2 erf domain-containing transcription factor	1178	gi|508703267|gb|EOX95163.1|Integrase-type DNA-binding superfamily protein, putative [Theobroma cacao]	EOX95163	1.20483e-79	71	254.988	263	187	contig2077	TRUE
contig1646	ATWRKY40	Pathogen-induced transcription factor. Binds W-box sequences in vitro	At1g80840	4e-33	4.28785	0		contig2098	u-box domain-containing protein 27-like	1376	gi|508724770|gb|EOY16667.1|Plant U-box 29, putative [Theobroma cacao]	EOY16667	0	90	599.356	405	366	contig2098	TRUE
contig1660	EDA17	Originally identified as a mutation that causes floral organs to fuse together. About 10-20% of mutants also have defects in ovules. Mutants have reduced fertility most likely as because of fusions that pistil emergence. The protein has similarity to the mandelonitrile lyase family of FAD containing oxidoreductases and is predicted to be secreted	At1g72970	4e-31	3.54689	0.0131812		contig2100	mitogen-activated protein kinase 3	694	gi|288551668|gb|ADC53304.1|map kinase 3 [Brassica juncea]	ADC53304	4.10989e-20	100	94.7449	45	45	contig2100	TRUE
contig1674	TCH4	Encodes a cell wall-modifying enzyme, rapidly upregulated in response to environmental stimuli	AT5g57560	4e-72	5.83802	9.62157235604874e-12		contig2101	mitogen-activated protein kinase 3	1588	gi|508787017|gb|EOY34273.1|Mitogen-activated protein kinase 3 [Theobroma cacao]	EOY34273	0	96	737.643	375	361	contig2101	TRUE
contig1676	TCH4	Encodes a cell wall-modifying enzyme, rapidly upregulated in response to environmental stimuli	AT5g57560	7e-118	4.66223	0		contig2102	mitogen-activated protein kinase 3	1299	gi|297748119|gb|ADI52626.1|mitogen-activated protein kinase 3 [Gossypium hirsutum]	ADI52626	0	100	784.252	376	376	contig2102	TRUE
contig1677	XTH23	xyloglucan endotransglycosylase-related protein (XTR6)	AT4g25810	1e-98	3.62515	5.06196281268936e-05		contig2313	l-ascorbate oxidase homolog	879	gi|462395695|gb|EMJ01494.1|hypothetical protein PRUPE_ppa004000mg [Prunus persica]	EMJ01494	1.81781e-72	91	135.576	72	66	contig2313	TRUE
contig1720	APD5	Protein phosphatase 2C family protein	AT4g33920	72	2.32272	4.51235395260819e-07		contig2314	l-ascorbate oxidase homolog	2143	gi|508705640|gb|EOX97536.1|SKU5 similar 5 [Theobroma cacao]	EOX97536	0	95	1019.22	546	521	contig2314	TRUE
contig1722	APD5	Protein phosphatase 2C family protein; protein serine/threonine phosphatase activity, catalytic activity	AT4g33920	75.53	2.69823	1.53477793062422e-14		contig2315	l-ascorbate oxidase homolog	1971	gi|508705640|gb|EOX97536.1|SKU5 similar 5 [Theobroma cacao]	EOX97536	0	96	986.482	519	499	contig2315	TRUE
contig1723	APD5	Protein phosphatase 2C family protein; protein serine/threonine phosphatase activity, catalytic activity	AT4g33920	59.61	3.06728	7.56166933131202e-13		contig2320	late embryogenesis abundant hydroxyproline-rich glycoprotein	1007	gi|508787039|gb|EOY34295.1|Late embryogenesis abundant (LEA) hydroxyproline-rich glycoprotein family, putative isoform 1 [Theobroma cacao] >gi|508787040|gb|EOY34296.1| Late embryogenesis abundant (LEA) hydroxyproline-rich glycoprotein family, putative isoform 1 [Theobroma cacao]	EOY34295	5.72301e-127	88	375.941	260	231	contig2320	TRUE
contig1777		IQ-domain 6 (IQD6	At2g26180	50	-3.07198	0		contig2321	late embryogenesis abundant hydroxyproline-rich glycoprotein	815	gi|508787039|gb|EOY34295.1|Late embryogenesis abundant (LEA) hydroxyproline-rich glycoprotein family, putative isoform 1 [Theobroma cacao] >gi|508787040|gb|EOY34296.1| Late embryogenesis abundant (LEA) hydroxyproline-rich glycoprotein family, putative isoform 1 [Theobroma cacao]	EOY34295	1.84362e-82	83	259.61	213	178	contig2321	TRUE
contig1778		IQ-domain 6 (IQD6	At2g26180	66.41	-2.8105	0		contig2428	calcium-binding protein cml27	755	gi|508774036|gb|EOY21292.1|Calcium-binding EF-hand family protein [Theobroma cacao]	EOY21292	1.61361e-68	85	219.935	164	140	contig2428	TRUE
contig1779	ATHSFA2	member of Heat Stress Transcription Factor (Hsf) family. Involved in response to misfolded protein accumulation in the cytosol. Regulated by alternative splicing and non-sense-mediated decay.	At2g26150	50.39	-3.29003	0		contig2448	tonoplast intrinsic	715	gi|292653531|gb|ADE34283.1|aquaporin TIP1;7 [Gossypium hirsutum]	ADE34283	2.21657e-103	98	311.612	176	174	contig2448	TRUE
contig1798	ATPUMP5	Encodes one of the mitochondrial dicarboxylate carriers (DIC)	At2g22500	3e-111	6.13007	0		contig2536	xyloglucan endotransglucosylase hydrolase family protein	1100	gi|508714788|gb|EOY06685.1|Xyloglucan endotransglucosylase/hydrolase family protein [Theobroma cacao]	EOY06685	1.45973e-140	93	375.555	194	181	contig2536	TRUE
contig1952	ATWRKY33	Member of the plant WRKY transcription factor family. Regulates the antagonistic relationship between defense pathways mediating responses to P. syringae and necrotrophic fungal pathogens. Located in nucleus. Involved in response to various abiotic stresses - especially salt stress.	At2g38470	56.58	2.5551	3.0123591681817e-14		contig2538	xyloglucan endotransglucosylase hydrolase family protein	1083	gi|508784528|gb|EOY31784.1|Xyloglucan endotransglucosylase/hydrolase family protein [Theobroma cacao]	EOY31784	4.65594e-180	92	513.072	290	268	contig2538	TRUE
contig1953	ATWRKY33	Member of the plant WRKY transcription factor family. Regulates the antagonistic relationship between defense pathways mediating responses to P. syringae and necrotrophic fungal pathogens. Located in nucleus. Involved in response to various abiotic stresses - especially salt stress	At2g38470	44.67	2.42636	2.45606573427175e-11		contig2539	xyloglucan endotransglucosylase hydrolase family protein	730	gi|508784528|gb|EOY31784.1|Xyloglucan endotransglucosylase/hydrolase family protein [Theobroma cacao]	EOY31784	1.51793e-106	91	321.242	183	168	contig2539	TRUE
contig1954	WRKY26	Encodes WRKY DNA-binding protein 26 (WRKY26).	AT5g07100	48.26	2.6081	4.46309655899313e-14		contig2540	xyloglucan endotransglucosylase hydrolase family protein	1107	gi|508784528|gb|EOY31784.1|Xyloglucan endotransglucosylase/hydrolase family protein [Theobroma cacao]	EOY31784	1.22786e-178	94	509.605	289	274	contig2540	TRUE
contig1960	ATLOX4	PLAT/LH2 domain-containing lipoxygenase family protein; oxidoreductase activity, acting on single donors with incorporation of molecular oxygen, incorporation of two atoms of oxygen, lipoxygenase activity, iron ion binding, metal ion binding	At1g72520	0	3.73365	0		contig2595	calcium-transporting atpase plasma membrane-type-like	1979	gi|508699776|gb|EOX91672.1|Calcium ATPase 2 isoform 1 [Theobroma cacao] >gi|508699777|gb|EOX91673.1| Calcium ATPase 2 isoform 1 [Theobroma cacao]	EOX91672	0	95	1016.53	539	517	contig2595	TRUE
contig2076	ATEBP	Encodes a member of the ERF (ethylene response factor) subfamily B-2 of the plant specific ERF/AP2 transcription factor family (RAP2.3). The protein contains one AP2 domain.	AT3g16770	48.21	2.22601	5.79122872488872e-11		contig2605	wrky transcription factor 17	1987	gi|508715152|gb|EOY07049.1|RNI-like superfamily protein [Theobroma cacao]	EOY07049	0	72	612.838	562	405	contig2605	TRUE
contig2077		Encodes a member of the ERF (ethylene response factor) subfamily B-2 of ERF/AP2 transcription factor family (RAP2.2). The protein contains one AP2 domain	AT3g14230	57.6	2.3011	9.70861451838284e-10		contig2606	wrky transcription factor	882	gi|508715152|gb|EOY07049.1|RNI-like superfamily protein [Theobroma cacao]	EOY07049	3.96334e-89	78	298.901	215	169	contig2606	TRUE
contig2098	PUB29	Encodes a protein containing a U-box and an ARM domain. This protein has E3 ubiquitin ligase activity based on in vitro assays.	AT3g18710	5e-69	3.94555	0		contig2607	wrky transcription factor 17	1468	gi|508715152|gb|EOY07049.1|RNI-like superfamily protein [Theobroma cacao]	EOY07049	1.85764e-86	60	298.901	466	283	contig2607	TRUE
contig2100	ATMAPK3	Encodes a mitogen-activated kinase whose mRNA levels increase in response to touch, cold, salinity stress and chitin oligomers.Also functions in ovule development. Heterozygous MPK3 mutants in a homozygous MPK6 background are female sterile due to defects in integument development. MPK3 can be dephosphorylated by MKP2 in vitro.	AT3g45640	2e-19	4.26672	8.60833098005574e-07		contig2661	trypsin inhibitor	898	gi|55139090|gb|AAV41233.1|putative 21 kDa trypsin inhibitor [Theobroma bicolor]	AAV41233	2.00686e-82	74	259.225	225	168	contig2661	TRUE
contig2101	ATMAPK3	Encodes a mitogen-activated kinase whose mRNA levels increase in response to touch, cold, salinity stress and chitin oligomers.Also functions in ovule development. Heterozygous MPK3 mutants in a homozygous MPK6 background are female sterile due to defects in integument development. MPK3 can be dephosphorylated by MKP2 in vitro.	AT3g45640	0	4.63318	0		contig2663	trypsin inhibitor	1376	gi|508773995|gb|EOY21251.1|21 kDa seed protein [Theobroma cacao]	EOY21251	7.28519e-81	73	260.766	223	165	contig2663	TRUE
contig2102	ATMAPK3	Encodes a mitogen-activated kinase whose mRNA levels increase in response to touch, cold, salinity stress and chitin oligomers.Also functions in ovule development	AT3g45640	84.66	2.1661	2.56696879266398e-10		contig2664	trypsin inhibitor	862	gi|55139090|gb|AAV41233.1|putative 21 kDa trypsin inhibitor [Theobroma bicolor]	AAV41233	3.06435e-71	71	230.335	224	161	contig2664	TRUE
contig2278	ATRDUF2	Encodes an ABA- and drought-induced RING-DUF1117 gene whose mutation results in hyposensitive phenotypes toward ABA in terms of germination rate and stomatal closure and markedly reduced tolerance to drought stress relative to wild-type plants.	AT5g59550	51.76	2.61195	1.53477793062422e-14		contig2687	sync1 protein	2001	gi|508782218|gb|EOY29474.1|Uncharacterized protein isoform 1 [Theobroma cacao] >gi|508782219|gb|EOY29475.1| Uncharacterized protein isoform 1 [Theobroma cacao]	EOY29474	0	77	675.241	599	466	contig2687	TRUE
contig2313	SKS5	SKU5 similar 5 (sks5); FUNCTIONS IN: oxidoreductase activity, copper ion binding	At1g76160	2e-66	4.05531	4.36418185817681e-10		contig2688	sync1 protein	589	gi|508782220|gb|EOY29476.1|Uncharacterized protein isoform 3 [Theobroma cacao]	EOY29476	6.78845e-85	79	270.011	188	150	contig2688	TRUE
contig2314	SKS5	SKU5 similar 5 (sks5); oxidoreductase activity, copper ion binding	At1g76160	79.42	2.97255	0		contig2758	polyadenylate-binding protein-interacting protein 2	856	gi|508717200|gb|EOY09097.1|Dehydration-induced protein, putative [Theobroma cacao]	EOY09097	2.30691e-60	86	188.348	117	101	contig2758	TRUE
contig2315	SKS5	SKU5 similar 5 (sks5); oxidoreductase activity, copper ion binding	At1g76160	79	3.1864	0		contig2875	nac domain ipr003441	1808	gi|206584337|gb|ACI15341.1|NAC domain protein NAC1 [Gossypium hirsutum] >gi|206584349|gb|ACI15347.1| NAC domain protein NAC1 [Gossypium hirsutum]	ACI15341	0	97	563.148	276	270	contig2875	TRUE
contig2320		Late embryogenesis abundant (LEA) hydroxyproline-rich glycoprotein family	At2g27080	3e-74	3.66494	0		contig2881	aspartic proteinase asp1-like	1263	gi|508724447|gb|EOY16344.1|Eukaryotic aspartyl protease family protein isoform 1 [Theobroma cacao]	EOY16344	2.19942e-115	87	193.356	116	101	contig2881	TRUE
contig2321		Late embryogenesis abundant (LEA) hydroxyproline-rich glycoprotein family	At2g27080	2e-51	4.04624	0		contig2965	omega-3 fatty acid desaturase	683	gi|300507127|gb|ADK23939.1|3FAD [Gossypium hirsutum]	ADK23939	1.80541e-62	61	138.658	126	78	contig2965	TRUE
contig2390	ATHSP23.6-MITO	AtHSP23.6-mito mRNA, nuclear gene encoding mitochondrial	AT4g25200	62.62	-3.59207	0		contig2968	calcium-dependent protein kinase	671	gi|508698955|gb|EOX90851.1|Calcium dependent protein kinase 16 [Theobroma cacao]	EOX90851	2.44406e-35	62	140.969	129	80	contig2968	TRUE
contig2391	ATHSP23.6	AtHSP23.6-mito mRNA, nuclear gene encoding mitochondrial	AT4g25200	59.09	-2.38154	6.88557946196498e-08		contig3005	blue copper protein	914	gi|319433445|gb|ADV57640.1|copper binding protein 5 [Gossypium hirsutum]	ADV57640	1.28267e-76	86	243.817	227	197	contig3005	TRUE
contig2428		Calcium-binding EF-hand family protein	At1g18210	60.12	2.29183	8.00732173753885e-11		contig3006	blue copper	890	gi|319433445|gb|ADV57640.1|copper binding protein 5 [Gossypium hirsutum]	ADV57640	3.4322e-85	100	265.388	200	200	contig3006	TRUE
contig2448	ATTIP1.3	Encodes AtTIP1;3, functions as water and urea channels in pollen.	AT4g01470	82.39	2.5745	0.00704061		contig3007	conserved hypothetical protein	739	gi|255548822|ref|XP_002515467.1|conserved hypothetical protein [Ricinus communis] >gi|223545411|gb|EEF46916.1| conserved hypothetical protein [Ricinus communis]	XP_002515467	4.22442e-15	55	78.9518	130	72	contig3007	TRUE
contig2536	TCH4	Encodes a cell wall-modifying enzyme, rapidly upregulated in response to environmental stimuli	AT5g57560	76.44	3.22254	1.26886873101607e-13		contig3008	conserved hypothetical protein	866	gi|255548822|ref|XP_002515467.1|conserved hypothetical protein [Ricinus communis] >gi|223545411|gb|EEF46916.1| conserved hypothetical protein [Ricinus communis]	XP_002515467	1.08524e-17	53	86.6557	136	73	contig3008	TRUE
contig2537	XTH23	Xyloglucan endotransglycosylase-related protein (XTR6)	AT4g25810	8e-66	5.22941	0		contig3055	soybean gene regulated by cold-	1030	gi|508719578|gb|EOY11475.1|Soybean gene regulated by cold-2, putative [Theobroma cacao]	EOY11475	6.80896e-67	79	223.402	169	134	contig3055	TRUE
contig2538	TCH4	Encodes a cell wall-modifying enzyme, rapidly upregulated in response to environmental stimuli	AT5g57560	1e-123	3.72107	8.85298888871177e-13		contig3170	phosphate transporter pho1 homolog 3-like	2465	gi|508709945|gb|EOY01842.1|EXS (ERD1/XPR1/SYG1) family protein [Theobroma cacao]	EOY01842	0	92	1109.75	757	697	contig3170	TRUE
contig2539	TCH4	Encodes a cell wall-modifying enzyme, rapidly upregulated in response to environmental stimuli	AT5g57560	5e-77	5.57067	0		contig3187	zinc finger protein zat10-like	1090	gi|508706560|gb|EOX98456.1|Zinc-finger DNA binding protein, putative [Theobroma cacao]	EOX98456	2.36646e-80	74	258.07	276	205	contig3187	TRUE
contig2540	XTH23	xyloglucan endotransglycosylase-related protein (XTR6)	AT4g25810	9e-122	4.32101	0		contig3293	syntaxin-24-like	807	gi|508716547|gb|EOY08444.1|Late embryogenesis abundant (LEA) hydroxyproline-rich glycoprotein family, putative [Theobroma cacao]	EOY08444	1.09083e-118	90	350.903	226	204	contig3293	TRUE
contig2595	ACA2	Encodes a calmodulin-regulated Ca(2+)-pump located in the endoplasmic reticulum. Belongs to plant 2B ATPase's with an N-terminal autoinhibitor.	AT4g37640	82.62	2.15084	7.15717919534854e-10		contig3294	syntaxin-24-like	926	gi|508716547|gb|EOY08444.1|Late embryogenesis abundant (LEA) hydroxyproline-rich glycoprotein family, putative [Theobroma cacao]	EOY08444	8.33364e-113	91	337.421	226	207	contig3294	TRUE
contig2605	ATWRKY33	Member of the plant WRKY transcription factor family. Regulates the antagonistic relationship between defense pathways mediating responses to P. syringae and necrotrophic fungal pathogens. Located in nucleus. Involved in response to various abiotic stresses - especially salt stress.	At2g38470	51.1	3.35833	0		contig3368	nuclease harbi1-like	1631	gi|508783120|gb|EOY30376.1|Uncharacterized protein TCM_037603 [Theobroma cacao]	EOY30376	0	80	723.005	509	410	contig3368	TRUE
contig2606	ATWRKY33	Member of the plant WRKY transcription factor family. Regulates the antagonistic relationship between defense pathways mediating responses to P. syringae and necrotrophic fungal pathogens. Located in nucleus. Involved in response to various abiotic stresses - especially salt stress.	At2g38470	1e-61	3.61118	0		contig3403	ethylene-responsive transcription factor	989	gi|59800347|gb|AAX07461.1|ethylene-responsive element binding protein ERF4 [Gossypium hirsutum]	AAX07461	1.10293e-110	94	332.798	207	195	contig3403	TRUE
contig2607	ATWRKY33	Member of the plant WRKY transcription factor family. Regulates the antagonistic relationship between defense pathways mediating responses to P. syringae and necrotrophic fungal pathogens. Located in nucleus. Involved in response to various abiotic stresses - especially salt stress.	At2g38470	53.33	3.14482	1.00441679956828e-13		contig3418	zinc-binding dehydrogenase family protein isoform 1	1037	gi|508712650|gb|EOY04547.1|Zinc-binding dehydrogenase family protein isoform 1 [Theobroma cacao]	EOY04547	4.59877e-131	87	312.768	198	173	contig3418	TRUE
contig2661		Kunitz family trypsin and protease inhibitor protein; endopeptidase inhibitor activity	At1g17860	33.33	2.93224	0		contig3507	gras family transcription factor	2263	gi|508786739|gb|EOY33995.1|GRAS family transcription factor, putative [Theobroma cacao]	EOY33995	0	77	996.497	710	553	contig3507	TRUE
contig2663		Kunitz family trypsin and protease inhibitor protein; endopeptidase inhibitor activity	At1g17860	32.64	2.30675	2.30639606178961e-11		contig3557	scarecrow-like protein 13-like	2936	gi|508781675|gb|EOY28931.1|SCL domain class transcription factor [Theobroma cacao]	EOY28931	0	91	702.205	429	392	contig3557	TRUE
contig2664		Kunitz family trypsin and protease inhibitor protein; endopeptidase inhibitor activity	At1g17860	34.32	2.68877	4.90290261334928e-13		contig3582	ctp synthase	2037	gi|508722417|gb|EOY14314.1|CTP synthase family protein [Theobroma cacao]	EOY14314	0	94	955.281	555	522	contig3582	TRUE
contig2687		C2 calcium-dependent membrane targeting	At2g25460	1e-92	4.01668	0		contig3594	cc-nbs resistance protein	622	gi|508718480|gb|EOY10377.1|Leucine-rich repeat containing protein, putative isoform 1 [Theobroma cacao] >gi|508718481|gb|EOY10378.1| Leucine-rich repeat containing protein, putative isoform 1 [Theobroma cacao] >gi|508718482|gb|EOY10379.1| Leucine-rich repeat containing protein, putative isoform 1 [Theobroma cacao]	EOY10377	3.1772e-27	65	119.398	141	93	contig3594	TRUE
contig2688		C2 calcium-dependent membrane targeting	At2g25460	4e-54	3.8929	1.71840713376009e-11		contig3595	cc-nbs-lrr resistance protein	708	gi|508718480|gb|EOY10377.1|Leucine-rich repeat containing protein, putative isoform 1 [Theobroma cacao] >gi|508718481|gb|EOY10378.1| Leucine-rich repeat containing protein, putative isoform 1 [Theobroma cacao] >gi|508718482|gb|EOY10379.1| Leucine-rich repeat containing protein, putative isoform 1 [Theobroma cacao]	EOY10377	7.11707e-21	70	85.5001	98	69	contig3595	TRUE
contig2758	CID1	Encodes hydrophilic protein lacking Cys residues that is expressed in response to drought stress, light stress and treatment with plant-growth-promoting rhizobacteria (Paenibacillus polymyxa), possibly revealing a connection between responses to biotic and abiotic stress	At2g41430	63.64	2.02169	7.35564016747407e-09		contig3642	gras family transcription factor	2157	gi|508720739|gb|EOY12636.1|GRAS family transcription factor isoform 2 [Theobroma cacao]	EOY12636	0	90	769.615	435	394	contig3642	TRUE
contig2875	ANAC002	Belongs to a large family of putative transcriptional activators with NAC domain. Transcript level increases in response to wounding and abscisic acid. ATAF1 attentuates ABA signaling and sythesis. Mutants are hyposensitive to ABA.	At1g01720	59.86	3.04069	0		contig3643	chitin-inducible gibberellin-responsive protein 1-like	965	gi|508720738|gb|EOY12635.1|GRAS family transcription factor isoform 1 [Theobroma cacao] >gi|508720740|gb|EOY12637.1| GRAS family transcription factor isoform 1 [Theobroma cacao]	EOY12635	1.21809e-85	74	280.411	255	190	contig3643	TRUE
contig2881		Eukaryotic aspartyl protease family protein; aspartic-type endopeptidase activity	At1g77480	59.83	2.26175	0.00222432		contig3652	probable protein phosphatase 2c 25-like	1692	gi|508787257|gb|EOY34513.1|Phosphatase 2C family protein isoform 1 [Theobroma cacao]	EOY34513	0	87	541.962	377	331	contig3652	TRUE
contig2965	ATFAD8	Encodes a temperature sensitive plastidic fatty acid desaturase.	AT5g05580	5e-63	3.6507	3.03903516500152e-09		contig3742	expansin 2	931	gi|224146217|ref|XP_002325925.1|hypothetical protein POPTRDRAFT_665631 [Populus trichocarpa] >gi|222862800|gb|EEF00307.1| hypothetical protein POPTRDRAFT_665631 [Populus trichocarpa]	XP_002325925	1.34715e-69	94	218.779	110	104	contig3742	TRUE
contig2968		member of Calcium Dependent Protein Kinase	AT5g66210	51.94	2.47202	0.0070995		contig3758	1-aminocyclopropane-1-carboxylate synthase	1864	gi|325556672|gb|ABA01475.2|1-aminocyclopropane-1-carboxylate synthase [Gossypium hirsutum] >gi|354683931|gb|AER35094.1| 1-aminocyclopropane-1-carboxylate synthase [Gossypium hirsutum]	ABA01475	0	99	880.937	475	472	contig3758	TRUE
[truncated: 371 more rows]
