# Supplementary material for: Transcriptome analysis of Gossypium hirsutum flower buds infested by cotton boll weevil (Anthonomus grandis) larvae
Source: BMC Genomics. 2014 Oct 4;15(1):854. doi: 10.1186/1471-2164-15-854 (PMC4234063; doi:10.1186/1471-2164-15-854)
Supplement: Supplementary file 4 — Additional file 4: Subset of differentially expressed genes (DEG) in cotton flower buds in response to cotton boll weevil larvae feeding that were annotated with the GO term “plasma membrane”. (XLS 44 KB) [file 12864_2014_6553_MOESM4_ESM.xls]

## Sheet: Plan1
Additional file 4 Subset of differentially expressed genes (DEG) in cotton flower buds in response to cotton boll weevil larvae feeding that were annotated with the GO term "plasma membrane".
Contig G. hirsutum	Gene Symbol	Annotation	TAIR code	E-value	logFold Change	Adj.P.Val
GO:0005886 - Plasm Membrane
contig6958	RIPK	Encodes a receptor-like cytoplasmic kinase	AT2g05940	67.69	2.13257	1.14343686753089e-09
contig10697		Curculin-like (mannose-binding) lectin family protein	AT1g78830	65.17	2.22313	1.12447237900976e-10
contig16768	CRCK1	Arabidopsis thaliana calmodulin-binding receptor-like kinase mRNA	AT5g58940	69.75	2.04869	0.0175659
contig10876	RLK1	Encodes a receptor-like protein kinase.	AT5g60900	48.54	2.55915	5.07014610297719e-05
contig15035	RLK1	Encodes a receptor-like protein kinase	AT5g60900	57.29	2.27838	8.91957084934504e-06
contig18502		Leucine-rich repeat receptor-like protein kinase family protein	AT4g08850	43.67	2.11268	0.00181948
contig22551		Leucine-rich repeat protein kinase family protein	AT1g12460	29.48	2.15234	0.0240304
contig24300		Leucine-rich repeat protein kinase family protein	AT3g47580	47.79	2.34852	0.0212751
contig7179		Protein kinase family protein with leucine-rich repeat domain	AT5g25930	59.6	2.01815	5.32772310770402e-09
contig10783		Protein kinase superfamily protein	AT1g11050	70.21	2.4764	7.62549178014298e-05
contig21694		Protein kinase superfamily protein	AT1g18390	67.72	2.6513	5.44955482639816e-10
contig11805	WAK2	Cytoplasmic serine/threonine protein kinase	AT1g21270	4e-112	3.54252	7.09976884325624e-08
contig14945		Protein kinase superfamily protein	AT1g66930	26.01	2.30412	2.32218156059352e-08
contig4518		Concanavalin A-like lectin protein kinase family protein; kinase activity	AT3g55550	9e-36	3.73954	0.000105073
contig4519		Concanavalin A-like lectin protein kinase family protein	AT3g55550	62.17	2.69607	0
contig12017	ATCRR3	CRINKLY4 related 3 (CCR3); kinase activity	AT3g55950	67.64	2.24068	3.33302578164489e-07
contig14965	KIN3	Encodes a putative serine/threonine-specific protein kinase kin3. Protein is N-myristoylated.	AT2g17220	61.04	2.02859	1.19945585710317e-08
contig2968		Member of Calcium Dependent Protein Kinase	AT5g66210	51.94	2.47202	0.0070995
contig8984	CML43	Calmodulin like 43 (CML43)	AT5g44460	65.33	2.05182	4.09737691571703e-09
contig18329		Member of MEKK subfamily	AT5g67080	51.76	2.26825	5.17744663998371e-05
contig12364		Calcium-binding EF-hand family protein	AT4g27280	4e-34	4.10352	0
contig5663		Calcium-binding EF-hand family protein; calcium ion binding	AT4g27280	7e-34	3.6335	0
contig2428		Calcium-binding EF-hand family protein	AT1g18210	60.12	2.29183	8.00732173753885e-11
contig7822	CML38	Calmodulin-like 38 (CML38)	AT1g76650	1e-31	4.86646	1.5558571688354e-06
contig7823	CML38	Calmodulin-like 38 (CML38)	AT1g76650	47.1	3.32303	0.000858065
contig535	CML24	Encodes a protein with 40% similarity to calmodulin	AT5g37770	59.73	3.47569	0
contig14266	ACA2	Encodes a calmodulin-regulated Ca(2+)-pump located in the endoplasmic reticulum	AT4g37640	80.88	2.16545	2.26482844353252e-10
contig2595	ACA2	Encodes a calmodulin-regulated Ca(2+)-pump located in the endoplasmic reticulum	AT4g37640	82.62	2.15084	7.15717919534854e-10
contig19613	LYK4	Protein kinase family protein	AT2g23770	52.52	3.06008	0.00457583
contig25066	LYK4	Protein kinase family protein	AT2g23770	2e-23	35.8947	0.00280333
contig19479	ANX2	Receptor-like kinase	AT5g28680	65.32	2.99339	0.0220325
contig17371	CCR4	CRINKLY4 related 4 (CCR4); kinase activity	AT5g47850	4e-64	3.51089	0
contig8179	ATRBOHD	NADPH/respiratory burst oxidase protein D (RbohD)	AT5g47910	80.12	2.63901	1.53477793062422e-14
contig9014	ATRBOHD	NADPH/respiratory burst oxidase protein D (RbohD)	AT5g47910	70.9	2.48369	7.4941996361481e-11
contig9015	ATRBOHD	NADPH/respiratory burst oxidase protein D (RbohD)	AT5g47910	55.81	2.64565	1.56829769528331e-09
contig922		Heavy metal transport/detoxification superfamily protein	AT5g60800	47.5	2.83545	0
contig923		Heavy metal transport/detoxification superfamily protein	AT5g60800	53.52	3.02428	0
contig924		Heavy metal transport/detoxification superfamily protein	AT5g60800	50.33	2.75623	0
contig927		Heavy metal transport/detoxification superfamily protein	AT5g60800	7e-10	4.47465	0
contig3055	ATSRC2	SRC2 specifically binds the peptide PIEPPPHH	AT1g09070	50	2.38302	6.48559507985384e-12
contig12497		P-loop containing nucleoside triphosphate hydrolases superfamily protein	AT1g43910	56.45	2.51553	8.4219832775656e-08
contig17585		PLAC8 family protein	AT1g49030	3e-42	4.1983	0
contig3170	EXS	EXS (ERD1/XPR1/SYG1) family protein	AT1g14040	67.87	2.33459	4.37441803912817e-12
contig3771		PCR2 encodes a membrane protein involved in zinc transport and detoxification	AT1g14870	59.21	2.54221	2.61784281121245e-13
contig3773	ATPCR2	PCR2 encodes a membrane protein involved in zinc transport and detoxification	AT1g14870	51.16	2.85379	1.04644437749524e-07
contig9878	ATPCR2	PCR2 encodes a membrane protein involved in zinc transport and detoxification	AT1g14870	65.69	2.16028	8.86674998982003e-08
contig16076		Exostosin family protein	AT1g68470	64.02	2.2914	2.73184201780684e-06
contig8387	PUB43	ARM repeat superfamily protein	AT1g76390	2e-08	3.99856	8.22920501266908e-08
contig18984	ATRNS1	Member of the ribonuclease T2 family	AT2g02990	27.67	2.37222	4.59808358055369e-10
contig16078		Late embryogenesis abundant (LEA) hydroxyproline-rich glycoprotein family	AT2g27080	53.46	2.73983	1.53477793062422e-14
contig2321		Late embryogenesis abundant (LEA) hydroxyproline-rich glycoprotein family	AT2g27080	2e-51	4.04624	0
contig5615	EVR	Encodes a putative leucine rich repeat transmembrane protein	AT2g31880	67.98	2.20624	7.44886267044828e-09
contig10852	ATL6	Encodes a putative RING-H2 zinc finger protein ATL6 (ATL6)	AT3g05200	46.04	2.26833	1.62992576900611e-10
contig1388	AT-SYR1	Encodes a syntaxin localized at the plasma membrane	AT3g11820	79.29	2.4149	2.02288502586626e-12
contig1389	AT-SYR1	Encodes a syntaxin localized at the plasma membrane	AT3g11820	79.27	2.81781	5.38361912200587e-12
contig2076	ATEBP	Encodes a member of the ERF (ethylene response factor) subfamily B-2	AT3g16770	48.21	2.22601	5.79122872488872e-11
contig20364		MATE efflux family protein; antiporter activity	AT4g23030	70.69	3.25649	0.00537969
contig19517	ATCSLG1,	Encodes a protein similar to cellulose synthase	AT4g24010	31.19	2.41491	0.0018973
contig7418	CYP81D	CYTOCHROME P450; member of CYP81D	AT4g37370	61.18	3.15291	1.13884960364406e-10
contig3293	NHL3	Protein whose sequence is similar to tobacco hairpin-induced gene (HIN1)	AT5g06320	54.11	2.51867	1.52509730536384e-09
contig3293	NHL3	Encodes a protein whose sequence is similar to tobacco hairpin-induced gene (HIN1)	AT5g06320	54.11	2.51867	1.52509730536384e-09
contig9061	AAA-ATPASE 1	Encodes a mitochondrial ATPase involved in seed and silique development	AT5g40010	6e-166	4.55919	0
contig23828		Nucleotide-sugar transporter family protein	AT5g42420	52.91	3.18875	4.26443017697665e-06
contig13809		Transmembrane amino acid transporter family protein	AT5g15240	3e-122	4.65002	0
contig3003	ATBCB	Al-stress-induced gene	AT5g20230	38.89	2.45586	3.38680046143333e-13
contig3005	ATBCB	Al-stress-induced gene	AT5g20230	47.47	2.46285	2.29176063648248e-10
contig3006	SAG14	Al-stress-induced gene	AT5g20230	48.48	2.33152	4.79132461028011e-12
contig3264	ATOZF1	Encodes Oxidation-related Zinc Finger 1 (OZF1)	AT2g19810	52.2	-2.59904	1.74574392146812e-11
contig1339		Adenine nucleotide alpha hydrolases-like superfamily protein	AT3g53990	63.69	-2.01745	2.86376760061306e-09
contig685	HINT1	Encodes a protein that has adenylylsulfate sulfohydrolase activity	AT3g56490	87.6	-2.87461	0
contig5332	ATHS83	Encodes a cytosolic heat shock protein AtHSP90.1	AT5g52640	89.63	-3.88709	0
contig6250		Encodes a cytosolic heat shock protein AtHSP90.1	AT5g52640	96.05	-4.09041	0
contig6251		Encodes a cytosolic heat shock protein AtHSP90.1	AT5g52640	87.5	-3.55084	0
contig7314	ATHS83	Encodes a cytosolic heat shock protein AtHSP90.1	AT5g52640	87.16	-2.71825	2.56482034274955e-08
contig656		Heat shock protein 70 (HSP70)	AT3g12580	89.64	-3.43778	0
contig17206	ATZIP1	A member of Zrt- and Irt-related protein (ZIP) family	AT3g12750	65.73	-2.16733	5.42098218383594e-06
contig649		Encodes a member of heat shock protein 70 family	AT5g02500	94.66	-3.89095	0
contig653	AT-HSC70-1	Encodes a member of heat shock protein 70 family	AT5g02500	94.35	-3.70707	0
contig661	HSP70B	Heat shock protein 70B (Hsp70b)	AT1g16030	81.93	-2.6985	4.07042720694163e-07
