# Supplementary material for: Transcriptome analysis of Gossypium hirsutum flower buds infested by cotton boll weevil (Anthonomus grandis) larvae
Source: BMC Genomics. 2014 Oct 4;15(1):854. doi: 10.1186/1471-2164-15-854 (PMC4234063; doi:10.1186/1471-2164-15-854)
Supplement: Supplementary file 5 — Additional file 5: Subset of differentially expressed genes (DEG) in cotton flower buds in response to cotton boll weevil larvae feeding that were annotated with the GO term “cell wall”. (XLS 38 KB) [file 12864_2014_6553_MOESM5_ESM.xls]

## Sheet: Plan1
Additional file 5 Subset of differentially expressed genes (DEG) in cotton flower buds in response to cotton boll weevil larvae feeding that were annotated with the GO term "cell wall".
Contig G. hirsutum	Gene Symbol	Annotation	TAIR code	E-value	logFold Change	Adjusted p-value
GO:0005618 - Cell Wall
contig11641	ATPME41	Encodes a pectin methylesterase that is sensitive to chilling stress and brassinosteroid regulation	AT4g02330	2e-148	4.0179	0
contig1660	EDA17		AT1g72970	4e-31	3.54689	0.0131812
contig11518		Kunitz family trypsin and protease inhibitor protein	AT1g17860	57.95	2.02542	3.46265873590107e-09
contig2661		Kunitz family trypsin and protease inhibitor protein; endopeptidase inhibitor activity	AT1g17860	33.33	2.93224	0
contig2663		Kunitz family trypsin and protease inhibitor protein; endopeptidase inhibitor activity	AT1g17860	32.64	2.30675	2.30639606178961e-11
contig2663		Kunitz family trypsin and protease inhibitor protein; endopeptidase inhibitor activity	AT1g17860	32.64	2.30675	2.30639606178961e-11
contig5801		Kunitz family trypsin and protease inhibitor protein	AT1g17860	32.81	2.19569	1.24783438119797e-10
contig13200	ATEXP11	Member of Alpha-Expansin gene family	AT1g20190	75.29	2.53768	1.39364892550935e-13
contig2313	SKS5	Oxidoreductase activity	AT1g76160	2e-66	4.05531	4.36418185817681e-10
contig2314	SKS5	Oxidoreductase activity	AT1g76160	79.42	2.97255	0
contig2315	SKS5	Oxidoreductase activity	AT1g76160	79	3.1864	0
contig10697		Curculin-like (mannose-binding) lectin family protein	AT1g78830	65.17	2.22313	1.12447237900976e-10
contig18984	ATRNS1	Member of the ribonuclease T2 family	AT2g02990	27.67	2.37222	4.59808358055369e-10
contig18787	ATPNP-A	Encodes PNP-A (Plant Natriuretic Peptide A)	AT2g18660	26.67	2.76748	1.7118431977686e-06
contig21024	LRR	Disease resistance family protein / LRR family protein	AT2g34930	44.64	2.01733	0.00758831
contig22000	LRR	Disease resistance family protein / LRR family protein	AT2g34930	39.85	2.8145	1.10065158956787e-05
contig10144	ATXTH32	Encodes a xyloglucan endotransglycosylase/hydrolase	AT2g36870	7e-107	32.0953	0.0494038
contig17559		Domain of unknown function that is usually associated with protein kinase	AT3g22060	3e-40	4.54214	2.39749870623029e-08
contig7580	ATXTH31	Encodes a xyloglucan endotransglycosylase/hydrolase	AT3g44990	70.38	2.75982	2.06208779770961e-09
contig21823	ATCHITIV	Encodes an EP3 chitinase	AT3g54420	61	2.56892	2.26482844353252e-10
contig5978	ATCHITIV	Encodes an EP3 chitinase	AT3g54420	77.73	3.07623	1.53477793062422e-14
contig11641	ATPME41	Encodes a pectin methylesterase	AT4g02330	2e-148	4.0179	0
contig10122	ATPP2-A1	Encodes a phloem lectin	AT4g19840	41.76	2.79065	0
contig1014	EXO		AT4g08950	69.3	2.43852	4.55515306260404e-13
contig1367	EXO		AT4g08950	66.14	3.35892	0
contig1369	EXO		AT4g08950	67.63	2.06189	2.70161378117125e-09
contig16768	CRCK1	Calmodulin-binding receptor-like kinase	AT5g58940	69.75	2.04869	0.0175659
contig2537	XTH23	Xyloglucan endotransglycosylase-related protein	AT4g25810	8e-66	5.22941	0
contig2540	XTH23	Xyloglucan endotransglycosylase-related protein	AT4g25810	9e-122	4.32101	0
contig1674	TCH4	Encodes a cell wall-modifying enzyme	AT5g57560	4e-72	5.83802	9.62157235604874e-12
contig1676	TCH4	Encodes a cell wall-modifying enzyme	AT5g57560	7e-118	4.66223	0
contig2536	TCH4	Encodes a cell wall-modifying enzyme	AT5g57560	76.44	3.22254	1.26886873101607e-13
contig2538	TCH4	Encodes a cell wall-modifying enzyme	AT5g57560	1e-123	3.72107	8.85298888871177e-13
contig2539	TCH4	Encodes a cell wall-modifying enzyme	AT5g57560	5e-77	5.57067	0
contig9093	ATPRX71	Encodes a cell wall bound peroxidase	AT5g64120	1e-117	3.7642	4.46309655899313e-14
contig9094	ATPRX71	Encodes a cell wall bound peroxidase	AT5g64120	76.64	3.42049	0.000393254
contig3798	SKS17	Oxidoreductase activity	AT5g66920	73.4	2.09918	3.05895651149593e-09
contig656	HSP70	Heat shock protein 70	AT3g12580	89.64	-3.43778	0
contig649		Encodes a member of heat shock protein 70 family	AT5g02500	94.66	-3.89095	0
contig653	AT-HSC70-1	Encodes a member of heat shock protein 70 family	AT5g02500	94.35	-3.70707	0
contig9845	EXGT-A4	Endoxyloglucan transferase	AT5g13870	80.77	-2.49971	1.70052863615311e-05
contig1494		Encodes a germin-like protein	AT5g20630	70.62	-2.08905	2.29041837007198e-07
contig1496	ATGER3	Encodes a germin-like protein	AT5g20630	70.62	-2.1987	4.13629377772628e-07
contig5332	ATHS83	Encodes a cytosolic heat shock protein AtHSP90.1	AT5g52640	89.63	-3.88709	0
contig6250		Encodes a cytosolic heat shock protein AtHSP90.1	AT5g52640	96.05	-4.09041	0
contig6251		Encodes a cytosolic heat shock protein AtHSP90.1	AT5g52640	87.5	-3.55084	0
contig7314	ATHS83	Encodes a cytosolic heat shock protein	AT5g52640	87.16	-2.71825	2.56482034274955e-08
contig267	ATHSP90.2	A member of heat shock protein 90 (HSP90) gene family	AT5g56030	92.43	-2.68711	3.2880666174729e-13
contig5651	ATHSP90.2	A member of heat shock protein 90 (HSP90) gene family	AT5g56030	94.29	-2.54654	7.3483306981402e-14
