# Supplementary material for: Transcriptome analysis of Gossypium hirsutum flower buds infested by cotton boll weevil (Anthonomus grandis) larvae
Source: BMC Genomics. 2014 Oct 4;15(1):854. doi: 10.1186/1471-2164-15-854 (PMC4234063; doi:10.1186/1471-2164-15-854)
Supplement: Supplementary file 6 — Additional file 6: Biological processes (BP) overrepresented by the Gene Set Enrichment Analysis (GSEA). (XLS 58 KB) [file 12864_2014_6553_MOESM6_ESM.xls]

## Sheet: Plan1
Additional file 6 Biological processes (BP) overrepresented by the Gene Set Enrichment Analysis (GSEA).
		GSEA analysis
GO Term	Description	Total number of probe ID/ GO	Expected number of probe ID	Number of probe ID found	P-value	Odds Ratio	Upregulated cotton Genes (displayed as TAIR codes)	Downregulated cotton Genes (displayed as TAIR codes)	Mean Fold Change
GO:0010200	Response to chitin	229	7	72	1.7474e-55	19.453	AT4G29780, AT4G23810, AT5G51190, AT1G19210,AT4G34410, AT3G57450,AT2G32030, AT5G57510, AT2G35930, AT3G02840, AT3G18710, AT1G66160,AT2G25460, AT1G72520, AT4G27280, AT3G61460, AT5G47850, AT4G11280, AT5G37770, AT3G23230, AT1G76650, AT5G45340, AT3G19970, AT2G23770, AT2G30040, AT3G44260, AT2G46400, AT5G47230, AT3G46600, AT4G37260, AT4G16820, AT1G18390,AT4G33050, AT2G40140, AT4G01250, AT3G55840, AT2G384…	AT2G26150	3.93;-3.29
GO:0009719	Response to endogenous stimulus	973	29	111	5.3000e-39	6.13	AT4G29780, AT4G23810, AT5G51190, AT1G19210,AT4G34410, AT3G57450, AT3G22060, AT2G32030, AT2G47190, AT5G57510, AT5G54490, AT2G35930, AT4G22620, AT3G02840, AT4G02330, AT2G27690, AT3G18710, AT1G66160, AT2G25460, AT1G72520, AT1G21910, AT4G27280, AT3G61460, AT5G47850, AT3G09870, AT4G11280, AT5G37770, AT3G23230, AT1G19640, AT1G76650, AT3G28340, AT5G45340, AT3G19970, AT5G05600, AT2G23770, AT5G49620, AT2G…	AT2G26150, AT3G24500, AT4G02380, AT1G19300	3.62;-2.15
GO:1901698	Response to nitrogen compound	417	12	75	7.0656e-39	9.245	AT4G29780, AT4G23810, AT5G51190, AT1G19210,AT4G34410, AT3G57450, AT5G51160, AT2G32030, AT5G57510, AT2G35930, AT3G02840, AT3G18710, AT1G66160, AT2G25460, AT1G72520, AT4G27280, AT3G61460, AT5G47850, AT4G11280, AT5G37770, , AT3G23230, AT1G76650, AT5G45340, AT3G19970, AT2G23770, AT2G30040, AT3G44260, AT2G46400, AT5G47230, AT3G46600, AT4G37260, AT4G16820, AT5G59820, AT1G18390,AT4G33050, AT2G40140, AT4…	AT2G26150	3.85;-3.29
GO:0002679	Respiratory burst involved in defense response	67	2	30	1.4246e-28	29.291	AT5G51190,AT4G34410, AT2G32030, AT2G35930, AT1G66160, AT5G47230, AT3G46600, AT1G18390,AT4G33050, AT2G40140, AT4G01250, AT3G55840, AT2G38470, AT1G27730, AT3G55980, AT5G37490, AT2G35980, AT3G15210, AT5G59550, AT2G34600, AT3G63380, AT2G26560, AT5G64120, AT3G56400, AT3G05200, AT1G80840, AT3G16720, AT5G25930, AT3G54420, AT3G11820	NULL	4.32;Null
GO:0002376	Immune system process	573	17	73	1.2090e-27	5.995	AT4G23810, AT5G51190,AT4G34410, AT1G80300, AT2G32030, AT2G35930, AT3G02840, AT1G66160, AT5G37770, , AT1G19640, AT3G19970, AT2G23770, AT2G46400, AT5G47230, AT4G198401, AT2G18660, AT5G52740, AT3G46600, AT4G16820, AT1G19300, AT1G18390,AT4G33050, AT2G40140, AT4G01250, AT3G55840, AT5G06320, AT4G39830, AT2G38470, AT1G27730, AT3G11650, AT1G09070, AT3G55980, AT1G28480, AT4G02380, AT5G37490, AT5G60900, AT…	AT5G52640, AT5G56030, AT4G02380, AT1G19300	3.7;-2.55
GO:0010033	Response to organic substance	1482	43	115	1.9435e-25	3.972	AT4G29780, AT4G23810, AT5G51190, AT1G19210,AT4G34410, AT3G57450, AT1G80300, AT2G32030, AT2G47190, AT5G57510, AT5G54490, AT2G35930, AT4G22620, AT3G02840, AT4G02330, AT2G27690, AT3G18710, AT1G66160, AT2G25460, AT1G72520, AT1G21910, AT4G27280, AT3G61460, AT1G21270, AT5G47850, AT3G09870, AT4G11280, AT5G37770, , AT3G23230, AT1G19640, AT4G26470, AT1G76650, AT3G28340, AT5G45340, AT3G19970, AT5G05600, AT…	AT4G02380, AT1G19300	3.31;-2.15
GO:0023052	Signaling	1016	30	90	1.2846e-22	4.12	AT5G36930, AT4G29780, AT4G23810, AT5G51190,AT4G34410, AT3G57450, AT1G80300, AT2G32030, AT2G47190, AT5G54490, AT2G35930, AT3G02840, AT2G27690, AT1G66160, AT1G72520, AT1G72970, AT3G23230, AT1G19640, AT4G26470, AT1G76650, AT3G28340, AT3G19970, AT5G05600, AT2G30040, AT3G44260, AT5G47230, AT3G46600, AT5G64750, AT1G25560, AT4G16820, AT1G19300, AT5G59820, AT1G18390,AT4G33050, AT2G40140, AT4G01250, AT3G5…	AT4G02380, AT1G19300	3.65;-2.11
GO:0009611	Response to wounding	207	6	40	7.9753e-22	8.871	AT4G29780, AT5G51190, AT3G57450, AT2G47190, AT2G27690, AT1G72520, AT4G27280, AT4G11280, AT5G37770, AT1G19640, AT1G76650, AT3G19970, AT5G05600, AT3G44260, AT5G59820, AT1G27730, AT1G09070, AT3G55980, AT2G02990, AT1G28480, AT4G02380, AT1G73500, AT2G30020, AT3G45640, AT5G13220, AT1G01720, AT2G34600, AT5G47910, AT2G05940, AT1G80840, AT5G20230, AT3G16720, AT4G10270, AT5G54160, AT5G42650, AT5G57560, AT3…	AT4G02380, AT2G02990	3.29;-1.69
GO:0032870	Cellular response to hormone stimulus	453	13	57	3.5653e-21	5.574	AT4G29780, AT4G23810, AT3G57450, AT2G32030, AT2G47190, AT5G54490, AT2G35930, AT2G27690, AT1G72520, , AT3G23230, AT1G19640, AT1G76650, AT3G28340, AT3G19970, AT5G05600, AT2G30040, AT3G44260, AT5G47230, AT5G64750, AT1G25560, AT4G16820, AT1G19300,AT4G33050, AT2G38470, AT1G27730, AT3G55980, AT1G28480, AT4G02380, AT5G60900, AT5G67080, AT5G44210, AT2G35980, AT5G24530, AT3G55950, AT1G73500, AT3G15210, AT…	AT3G24500, AT4G02380, AT1G19300	3.48;-1.77
GO:0050832	Defense response to fungus	192	6	38	3.7474e-21	9.08	AT4G23810, AT5G52020,AT4G34410, AT2G32030, AT2G35930, AT3G02840, AT5G39580, AT5G64750, AT4G16820,AT4G33050, AT2G40140, AT2G38470, AT3G55980, AT1G28480, AT4G02380, AT2G35980, AT5G24530, AT4G20970, AT2G30020, AT3G45640, AT4G37640, AT2G26560, AT5G64120, AT5G47910, AT2G17220, AT3G56710, AT2G05940, AT3G56400, AT1G80840, AT5G20230, AT2G34930, AT5G61890, AT1G05010, AT3G16720, AT5G42650, AT3G11820, AT1G1…	AT5G02500, AT4G02380	3.87;-3.12
GO:0009753	Response to jasmonic acid stimulus	266	8	44	4.0914e-21	7.414	AT4G23810, AT3G57450, AT2G47190, AT5G54490, AT2G35930, AT2G27690, AT1G72520, AT1G21910, AT4G11280, , AT1G19640, AT1G76650, AT3G19970, AT5G05600, AT2G30040, AT5G57150, AT4G37260, AT4G16820, AT1G19300, AT5G59820,AT4G33050, AT2G38470, AT1G27730, AT1G28480, AT4G02380, AT5G60900, AT2G35980, AT5G24530, AT3G15210, AT3G45640, AT5G13220, AT1G01720, AT2G34600, AT2G26560, AT2G05940, AT3G56400, AT1G80840, AT…	AT4G02380, AT1G19300	3.6;-1.6
GO:0035556	Intracellular signal transduction	312	9	47	9.2488e-21	6.684	AT4G23810, AT5G51190,AT4G34410, AT3G57450, AT2G32030, AT2G35930, AT1G66160, AT1G76650, AT3G28340, AT2G30040, AT5G47230, AT3G46600, AT4G16820,AT4G33050, AT2G40140, AT4G01250, AT3G55840, AT2G38470, AT1G27730, AT3G55980, AT1G28480, AT4G02380, AT5G37490, AT5G60900, AT5G67080, AT2G35980, AT5G24530, AT3G55950, AT3G15210, AT3G45640, AT1G31130, AT5G59550, AT2G34600, AT2G26560, AT3G56710, AT2G05940, AT3G5…	AT5G56030, AT4G02380	3.87;-2.33
GO:0009723	Response to ethylene stimulus	201	6	36	1.4298e-18	7.957	AT4G29780, AT2G32030, AT2G47190, AT5G54490, AT2G27690, AT1G72520, AT4G11280, AT3G23230, AT1G19640, AT1G76650, AT2G30040, AT3G44260, AT5G47230, AT4G37260, AT1G25560, AT1G27730, AT3G55980, AT1G28480, AT1G26380, AT5G67080, AT5G44210, AT3G55950, AT1G73500, AT3G15210, AT5G13220, AT5G59550, AT2G34600, AT2G26560, AT1G80840, AT3G16770, AT5G25930, AT1G11050, AT3G11820, AT1G19180, AT4G37370	AT3G24500	3.45;-2.1
GO:0045087	Innate immune response	505	15	56	3.4573e-18	4.782	AT4G23810, AT1G80300, AT2G35930, AT3G02840, AT5G37770, AT1G19640, AT3G19970, AT2G23770, AT2G46400, AT4G198401, AT2G18660, AT5G52740, AT4G16820, AT1G19300,AT4G33050, AT2G40140, AT4G39830, AT2G38470, AT1G09070, AT1G28480, AT4G02380, AT5G60900, AT5G13180, AT2G35980, AT5G24530, AT3G55950, AT1G02170, AT3G15210, AT3G45640, AT1G31130, AT4G37640, AT5G13220, AT4G08850, AT3G14470, AT5G58940, AT2G26560, AT5…	AT4G02380, AT1G19300	3.51;-2.55
GO:0050776	Regulation of immune response	254	8	38	8.4855e-17	6.431	AT4G23810, AT2G35930, AT3G02840, , AT1G19640, AT3G19970, AT4G198401, AT4G16820, AT1G19300,AT4G33050, AT2G40140, AT2G38470, AT1G09070, AT1G28480, AT4G02380, AT5G60900, AT5G13180, AT2G35980, AT5G24530, AT3G55950, AT1G02170, AT3G15210, AT3G45640, AT4G37640, AT5G13220, AT2G26560, AT5G64120, AT3G56710, AT2G05940, AT3G56400, AT1G80840, AT1G05010, AT3G16720, AT4G33920, AT5G42650, AT5G25930, AT3G11820, A…	AT4G02380, AT1G19300	3.45;-1.6
GO:0009693	Ethylene biosynthetic process	60	2	20	2.2868e-16	17.398	AT4G34410, AT2G32030, AT5G54490, AT3G02840, AT5G47850, AT4G11280, AT4G26470, AT3G44260, AT3G55840, AT2G15760, AT3G55980, AT1G28480, AT5G37490, AT1G73500, AT5G59550, AT2G34600, AT2G45760, AT2G26560, AT4G16820, AT1G05010, AT1G11050	NULL	3.87;Null
GO:0043449	Cellular alkene metabolic process	60	2	20	2.2868e-16	17.398	AT4G34410, AT2G32030, AT5G54490, AT3G02840, AT5G47850, AT4G11280, AT4G26470, AT3G44260, AT3G55840, AT2G15760, AT3G55980, AT1G28480, AT5G37490, AT1G73500, AT5G59550, AT2G34600, AT2G45760, AT2G26560, AT4G16820, AT1G05010, AT1G11050	NULL	3.87;Null
GO:1900674	Olefin biosynthetic process	60	2	20	2.2868e-16	17.398	AT4G34410, AT2G32030, AT5G54490, AT3G02840, AT5G47850, AT4G11280, AT4G26470, AT3G44260, AT3G55840, AT2G15760, AT3G55980, AT1G28480, AT5G37490, AT1G73500, AT5G59550, AT2G34600, AT2G45760, AT2G26560, AT4G16820, AT1G05010, AT1G11050	NULL	3.87;Null
GO:0010941	Regulation of cell death	249	7	37	2.8059e-16	6.358	AT4G23810, AT2G35930, AT3G02840, , AT1G19640, AT3G19970, AT4G198401,AT4G16820, AT1G19300,AT4G33050, AT2G40140, AT2G38470, AT1G09070, AT1G28480, AT4G02380, AT5G60900, AT5G13180, AT2G35980, AT5G24530, AT3G55950, AT1G02170, AT2G31880, AT3G45640, AT4G37640, AT2G26560, AT5G64120, AT5G47910, AT2G05940, AT3G56400, AT1G80840, AT1G05010, AT3G16720, AT4G33920, AT5G42650, AT5G25930, AT3G11820, AT1G19180	AT4G02380, AT1G19300	3.46;-1.6
GO:0010363	ReGulation of plant-type hypersensitive response	229	7	35	7.8157e-16	6.534	AT4G23810, AT2G35930, AT3G02840, , AT1G19640, AT3G19970, AT4G198401, AT4G16820, AT1G19300,AT4G33050, AT2G40140, AT2G38470, AT1G09070, AT1G28480, AT4G02380, AT5G60900, AT5G13180, AT2G35980, AT5G24530, AT3G55950, AT1G02170, AT3G45640, AT4G37640, AT2G26560, AT5G64120, AT2G05940, AT3G56400, AT1G80840, AT1G05010, AT3G16720, AT4G33920, AT5G42650, AT5G25930, AT3G11820, AT1G19180	AT4G02380, AT1G19300	3.52;-1.6
GO:0009751	Response to salicylic acid stimulus	259	8	37	1.0388e-15	6.065	AT4G23810, AT1G80300, AT2G47190, AT2G35930, AT1G21910, AT1G21270, AT1G19640, AT3G19970, AT4G37260, AT4G16820, AT1G19300,AT4G33050, AT2G40140, AT2G38470, AT1G28480, AT4G05320, AT4G02380, AT5G60900, AT2G35980, AT5G24530, AT1G02170, AT3G45640, AT2G26560, AT5G64120, AT2G17220, AT3G56710, AT2G05940, AT3G56400, AT1G80840, AT1G05010, AT3G16720, AT2G40000, AT5G42650, AT3G11820, AT2G29420, AT1G19180	AT4G02380, AT1G19300	3.48;-1.6
GO:0034050	Host programmed cell death induced by symbiont	248	7	36	1.5632e-15	6.162	AT4G23810, AT2G35930, AT3G02840, , AT1G19640, AT3G19970, AT4G198401, AT4G16820, AT1G19300,AT4G33050, AT2G40140, AT2G38470, AT1G09070, AT1G28480, AT4G02380, AT5G60900, AT5G13180, AT2G35980, AT5G24530, AT3G55950, AT1G02170, AT3G45640, AT4G37640, AT2G26560, AT5G64120, AT2G05940, AT3G56400, AT1G80840, AT1G05010, AT3G16720, AT4G33920, AT5G42650, AT5G25930, AT3G54420, AT3G11820, AT1G19180	AT4G02380, AT1G19300	3.46;-1.6
GO:0006612	Protein tarGetinG to membrane	238	7	35	2.6508e-15	6.238	AT4G23810, AT2G35930, AT3G02840, , AT1G19640, AT3G19970, AT4G198401, AT4G16820, AT1G19300,AT4G33050, AT2G40140, AT2G38470, AT1G09070, AT1G28480, AT4G02380, AT5G60900, AT5G13180, AT2G35980, AT5G24530, AT3G55950, AT1G02170, AT3G45640, AT4G37640, AT2G26560, AT5G64120, AT2G05940, AT3G56400, AT1G80840, AT1G05010, AT3G16720, AT4G33920, AT5G42650, AT5G25930, AT3G11820, AT1G19180	AT4G02380, AT1G19300	3.52;-1.6
GO:0016265	Death	302	9	39	5.2005e-15	5.415	AT4G23810, AT2G35930, AT3G02840, , AT1G19640, AT3G19970, AT4G198401, AT4G16820, AT1G19300,AT4G33050, AT2G40140, AT2G38470, AT1G09070, AT1G28480, AT4G02380, AT5G60900, AT5G13180, AT2G35980, AT5G24530, AT3G55950, AT1G02170, AT2G31880, AT3G45640, AT4G37640, AT2G26560, AT5G64120, AT5G47910, AT2G05940, AT3G56400, AT1G80840, AT3G16770, AT1G05010, AT3G16720, AT4G33920, AT5G42650, AT5G25930, AT3G54420, A…	AT4G02380, AT1G19300	3.35;-1.6
GO:0009867	Jasmonic acid mediated signaling pathway	175	5	29	3.1675e-14	7.067	AT4G23810, AT2G35930, AT2G27690, , AT1G19640, AT3G19970, AT5G05600, AT4G16820, AT1G19300,AT4G33050, AT2G38470, AT1G28480, AT4G02380, AT5G60900, AT2G35980, AT5G24530, AT3G15210, AT3G45640, AT5G13220, AT2G34600, AT2G26560, AT2G05940, AT3G56400, AT1G80840, AT1G05010, AT3G16720, AT5G42650, AT3G11820, AT1G19180	AT4G02380, AT1G19300	3.77;-1.6
GO:0043069	Negative regulation of programmed cell death	108	3	23	6.3555e-14	9.475	AT2G35930, AT3G02840,AT4G33050, AT2G40140, AT2G38470, AT1G09070, AT1G28480, AT4G02380, AT2G35980, AT3G55950, AT1G02170, AT3G45640, AT4G37640, AT2G26560, AT5G64120, AT5G47910, AT2G05940, AT3G56400, AT1G80840, AT4G33920, AT5G25930, AT3G11820, AT1G19180	AT4G02380	3.84;-1.77
GO:0009697	Salicylic acid biosynthetic process	113	3	23	1.7749e-13	8.944	AT4G23810, AT2G46400, AT4G16820,AT4G33050, AT4G39830, AT2G38470, AT5G24530, AT1G02170, AT3G45640, AT4G37640, AT3G14470, AT5G58940, AT2G26560, AT2G17220, AT3G56710, AT2G05940, AT2G45760, AT3G56400, AT1G80840, AT1G05010, AT3G16720, AT5G42650, AT3G11820	NULL	3.24;Null
GO:0009738	Abscisic acid mediated signaling pathway	150	4	26	2.4215e-13	7.393	AT3G57450, AT2G32030, AT2G47190, AT5G54490, AT2G27690, AT1G19640, AT1G76650, AT3G28340, AT2G30040, AT5G64750, AT1G27730, AT1G28480, AT4G02380, AT5G67080, AT3G55950, AT2G30020, AT3G45640, AT5G13220, AT1G01720, AT2G34600, AT2G05940, AT1G80840, AT5G25930, AT1G11050, AT3G11820, AT1G19180	AT4G02380	3.62;-1.77
GO:0009873	Ethylene mediated siGnalinG pathway	77	2	19	6.1051e-13	11.336	AT4G29780, AT2G32030, AT1G72520, AT3G23230, AT1G76650, AT2G30040, AT3G44260, AT5G47230, AT1G25560, AT1G27730, AT3G55980, AT5G44210, AT1G73500, AT3G15210, AT5G59550, AT2G34600, AT1G80840, AT3G16770	AT3G24500	3.98;-2.1
GO:0009612	Benzene-containing compound metabolic process	38	4	14	1.6236e-12	7.123	AT4G29780, AT5G51190, AT4G27280, AT4G11280, AT5G37770, , AT3G44260, AT1G27730, AT1G09070, AT3G55980, AT1G80840, AT3G16720, AT5G57560	AT5G56030	4.55;-2.62
GO:0097306	Cellular response to alcohol	181	5	26	2.1132e-11	5.895	AT3G57450, AT2G32030, AT2G47190, AT5G54490, AT2G27690, AT1G19640, AT1G76650, AT3G28340, AT2G30040, AT5G64750, AT1G27730, AT1G28480, AT4G02380, AT5G67080, AT3G55950, AT2G30020, AT3G45640, AT5G13220, AT1G01720, AT2G34600, AT2G05940, AT1G80840, AT5G25930, AT1G11050, AT3G11820, AT1G19180	AT4G02380	3.62;-1.77
GO:0000165	MAPK cascade	129	4	22	2.5178e-11	7.156	AT4G23810, AT2G35930, AT4G16820,AT4G33050, AT2G38470, AT1G28480, AT4G02380, AT5G60900, AT2G35980, AT5G24530, AT3G45640, AT1G31130, AT2G26560, AT3G56710, AT2G05940, AT3G56400, AT1G80840, AT1G05010, AT3G16720, AT5G42650, AT3G11820, AT1G19180	AT4G02380	3.81;-1.77
GO:0009737	Response to abscisic acid stimulus	376	11	37	1.1097e-10	3.922	AT3G57450, AT3G22060, AT2G32030, AT2G47190, AT5G54490, AT2G27690, AT4G11280, AT5G37770, AT1G19640, AT1G76650, AT3G28340, AT5G49620, AT2G30040, AT4G37260, AT5G64750, AT1G43910, AT1G27730, AT1G28480, AT4G02380, AT5G67080, AT5G13180, AT3G55950, AT3G15210, AT2G30020, AT3G45640, AT5G13220, AT5G59550, AT1G01720, AT5G58940, AT2G34600, AT2G05940, AT1G80840, AT5G25930, AT1G11050, AT3G11820, AT1G19180	AT3G24500, AT4G02380	3.46;-1.93
GO:0031348	Negative regulation of defense response	159	5	23	2.7657e-10	5.89	AT4G23810, AT2G35930, AT4G16820,AT4G33050, AT2G38470, AT1G28480, AT4G02380, AT5G60900, AT2G35980, AT5G24530, AT1G02170, AT3G45640, AT2G26560, AT2G17220, AT3G56710, AT2G05940, AT3G56400, AT1G80840, AT1G05010, AT3G16720, AT5G42650, AT3G11820, AT1G19180	AT4G02380	3.75;-1.77
GO:0009862	Systemic acquired resistance, salicylic acid mediated signaling pathway	146	4	22	3.0656e-10	6.164	AT4G23810, AT1G80300, AT2G35930, AT4G16820,AT4G33050, AT2G38470, AT1G28480, AT4G02380, AT5G60900, AT2G35980, AT5G24530, AT3G45640, AT2G26560, AT3G56710, AT2G05940, AT3G56400, AT1G80840, AT1G05010, AT3G16720, AT5G42650, AT3G11820, AT1G19180	AT4G02380	3.85;-1.77
GO:0006986	Response to unfolded protein	109	3	19	4.0583e-10	7.281	AT3G57450, AT3G02840, AT3G28340, AT5G59820,AT4G33050, AT2G40140, AT1G28480, AT4G02380, AT3G54100, AT1G02170, AT4G37640, AT5G59550, AT3G63380, AT2G05940, AT1G80840, AT4G33920, AT3G11820, AT1G19180	AT2G26150, AT4G02380	3.43;-2.53
GO:0035967	Cellular response to topologically incorrect protein	109	3	19	4.0583e-10	7.281	AT3G57450, AT3G02840, AT3G28340, AT5G59820,AT4G33050, AT2G40140, AT1G28480, AT4G02380, AT3G54100, AT1G02170, AT4G37640, AT5G59550, AT3G63380, AT2G05940, AT1G80840, AT4G33920, AT3G11820, AT1G19180	AT2G26150, AT4G02380	3.43;-2.53
GO:0071396	Cellular response to lipid	223	7	27	4.6439e-10	4.838	AT3G57450, AT2G32030, AT2G47190, AT5G54490, AT2G27690, AT1G19640, AT1G76650, AT3G28340, AT2G30040, AT5G64750, AT1G27730, AT1G28480, AT4G02380, AT5G67080, AT3G55950, AT2G30020, AT3G45640, AT5G13220, AT1G01720, AT2G34600, AT2G05940, AT1G80840, AT1G05010, AT5G25930, AT1G11050, AT3G11820, AT1G19180	AT4G02380	3.44;-1.77
GO:0010310	Regulation of hydrogen peroxide metabolic process	110	3	19	4.7753e-10	7.2	AT4G23810, AT1G80300, AT2G35930, AT4G16820,AT4G33050, AT2G38470, AT1G28480, AT5G60900, AT2G35980, AT5G24530, AT3G45640, AT2G26560, AT3G56710, AT3G56400, AT1G80840, AT1G05010, AT3G16720, AT5G42650, AT3G11820	NULL	4.12;Null
GO:0009646;response To absence of liGhT	Response to absence of light	24	1	10	6.4162e-10	24.044	AT5G37770, ,AT4G33050, AT1G09070, AT3G55980, AT2G41430, AT2G26560, AT1G80840, AT5G20230, AT2G40000	NULL	3.97;Null
GO:0009695	Jasmonic acid biosynthetic process	89	3	17	7.9261e-10	8.099	AT3G57450, AT2G27690, AT1G72520, AT1G19640, AT1G76650, AT3G19970, AT5G05600, AT5G59820, AT1G27730, AT1G28480, AT5G13220, AT1G01720, AT2G34600, AT1G80840, AT5G20230, AT5G42650, AT1G19180	NULL	3.85;Null
GO:0030968	Endoplasmic reticulum unfolded protein response	107	3	18	2.1593e-09	6.95	AT3G57450, AT3G02840, AT3G28340, AT5G59820,AT4G33050, AT2G40140, AT1G28480, AT4G02380, AT3G54100, AT1G02170, AT4G37640, AT5G59550, AT3G63380, AT2G05940, AT1G80840, AT4G33920, AT3G11820, AT1G19180	AT4G02380	3.43;-1.77
GO:0006950	Response to stress	483	11	33	4.7239e-09	3.731	AT5G36930, ATSUMO1, AT5G52020,AT4G34410, AT5G46170, AT1G80300, AT2G32030, AT2G23970, AT1G66160, AT2G23770, AT2G46400, AT5G15130, AT3G46600, AT4G01250, AT3G55840, AT5G06320, AT4G39830, AT3G11650, AT4G35580, AT5G17680, AT5G37490, AT3G14230, AT4G20970, AT3G15210, AT2G31880, AT1G31130, AT3G14470, AT2G45760, AT3G05200, AT2G34930, AT5G61890, AT3G16770, AT4G37370	NULL	4.86;Null
GO:0009595	Detection of biotic stimulus	60	2	13	1.6454e-08	9.378	AT4G23810, AT4G16820,AT4G33050, AT2G38470, AT5G24530, AT3G45640, AT2G26560, AT3G56400, AT1G80840, AT1G05010, AT3G16720, AT5G42650, AT3G11820	NULL	3.52;Null
GO:0042538	Hyperosmotic salinity response	95	3	16	1.6956e-08	6.917	AT2G47190, AT5G54490, AT2G27690, AT1G19640, AT3G19970, AT5G59820, AT1G27730, AT1G28480, AT5G67080, AT5G13220, AT1G01720, AT2G34600, AT2G05940, AT1G80160, AT3G11820, AT1G19180	NULL	2.95;Null
GO:0009414	Response to water deprivation	246	7	26	1.8054e-08	4.125	AT4G25490, AT3G50310, AT2G47190, AT5G54490, AT2G35930, AT2G27690, AT1G19640, AT5G45340, AT3G19970, AT5G59820, AT2G38470, AT1G27730, AT1G28480, AT4G02380, AT5G67080, AT5G13220, AT5G59550, AT1G01720, AT2G34600, AT2G41430, AT2G05940, AT1G80160, AT3G11820, AT1G19180	AT5G56030, AT3G24500, AT4G02380	4.43;-2.28
GO:0050789	Regulation of biological process	2736	78	121	1.9702e-08	2.008	AT4G25490, AT3G02650, AT5G36930, AT5G22380, AT4G29780, AT5G51190, ATSUMO1, AT5G52020, AT1G19210,AT4G34410, AT3G57450, AT1G80300, AT2G32030, AT2G47190, AT5G54490, AT2G35930, AT2G22750, AT4G11070, AT3G02840, AT2G27690, AT5G51990, AT1G66160, AT1G66400, AT1G72520, AT1G21910, AT2G22760, AT5G37770, , AT3G23230, AT1G19640, AT3G49930, AT4G26470, AT1G76650, AT1G50600, AT3G28340, AT3G19970, AT1G33760, AT5G…	AT1G26110, AT5G02500, AT2G26150, AT5G56030, AT2G19810, AT3G24500, AT4G02380, AT1G19300	4.06;-5.92
GO:0043900	Regulation of multi-organism process	72	2	14	2.0146e-08	8.203	AT4G23810, AT4G16820,AT4G33050, AT2G38470, AT5G24530, AT3G45640, AT5G13220, AT2G26560, AT3G56400, AT1G80840, AT1G05010, AT3G16720, AT5G42650, AT3G11820	NULL	3.48;Null
GO:0071407	Cellular response to organic cyclic compound	333	10	30	5.5627e-08	3.477	AT4G23810, AT1G80300, AT2G35930, , AT1G19640, AT3G19970, AT4G16820, AT1G19300,AT4G33050, AT2G40140, AT2G38470, AT1G28480, AT4G02380, AT5G60900, AT2G35980, AT5G24530, AT1G02170, AT3G45640, AT2G26560, AT5G64120, AT2G17220, AT3G56710, AT2G05940, AT3G56400, AT1G80840, AT1G05010, AT3G16720, AT5G42650, AT3G11820, AT1G19180	AT4G02380, AT1G19300	3.66;-1.6
