# Supplementary material for: Transcriptome analysis of Gossypium hirsutum flower buds infested by cotton boll weevil (Anthonomus grandis) larvae
Source: BMC Genomics. 2014 Oct 4;15(1):854. doi: 10.1186/1471-2164-15-854 (PMC4234063; doi:10.1186/1471-2164-15-854)
Supplement: Supplementary file 7 — Additional file 7: The twenty-one cotton WRKY genes that were differentially expressed in our RNAseq experiment, the domain sequence used in the phylogenetic tree, the protein sequence and the nucleotide sequence. (XLS 77 KB) [file 12864_2014_6553_MOESM7_ESM.xls]

## Sheet: Plan1
Additional file 7 The twenty-one cotton WRKY genes that were differentially expressed in our RNAseq experiment, the domain sequence used in the phylogenetic tree, the protein sequence and the nucleotide sequence.
Contigs cotton	Name	Group	Domain sequence	Protein sequence	Nucleotide sequence
contig8076	GhWRKY40-like4	II-a	DGFQWRKYGQKVTKHNPFPRAYFRCSMAPACPVKKKQRCMEDKNFLMATYEGRHNH	>contig8076MDVPSSVKDKVEGVEAELEQLQKENAALRLMLQVMSNKYKMLSEAYFRESNSQVPTICRGLTRFDLCEDQHSHKNILIPQLQLAANSSQVFVETDPRDESHIVKDGFQWRKYGQKVTKHNPFPRAYFRCSMAPACPVKKKVQRCMEDKNFLMATYEGRHNHEVNPSIGQSLSSPTSSATTSISGFPNSVLDNPLRSAIALDLNLSSENSCGNGNDDDYNNKRSMEDHVAASLAKDPSFTLALAAAVARSITEHPKPPTN-NNISLKH-AKVCMCT-FKSVLVVIHFLEAIEGANIK-LQK-KGGX	>contig8076AGCGTGGTCGCGGCCGAGGTGAGAAAACTAAAAGGGAAGACCAAATACCCTTCCGCCAGCCTACATTCATGGATGTTCCCAGCTCTGTTAAAGATAAGGTGGAAGGTGTTGAGGCCGAGCTGGAACAGTTGCAGAAAGAGAACGCAGCTCTTAGGTTAATGCTTCAAGTAATGAGCAACAAATACAAAATGCTTAGTGAAGCCTATTTCAGGGAATCAAACTCTCAGGTACCAACAATCTGCCGAGGCTTAACGCGATTTGATTTGTGCGAAGATCAGCACTCCCACAAAAATATTCTAATACCTCAACTTCAGTTAGCAGCAAATTCCTCACAAGTTTTTGTGGAAACTGACCCTAGGGACGAGAGCCATATAGTTAAAGATGGATT…
contig1646	GhWRKY40-like3	II-a	DGYQWRKYGQKVTRDNPSPRAYFKCSFAPSCPVKKKVNPCFSPTLFMIIYNLNFLVSDCLFIVLFASFFVQRSAEDPSILVATYEGEHNH	>contig1646LIPPLHSPSLSTRPPTRPQIVRDGYQWRKYGQKVTRDNPSPRAYFKCSFAPSCPVKKKVNPCFSPTLFMIIYNLNFLVSDCLFIVLFASFFVQRSAEDPSILVATYEGEHNHAQHSTPALSSLSPNSGTSNPRSAPVSSSSSAPTKSSPPTVTLELMKPTGLGNDTKNPTQQVDEPAIQQILVQQMAASLTRDPTFTAALAAAISGKVLDHKWNSTYLGRNPLCNSFSFLFRLVESVSVSTDVNRILNLISEKKMKVILFLSNSAAVIVNAIFQFRREFLNTWIFPCSNKEIHLQLTIAQPTSKWFFSSKYIQGSENLHSEIPIVLLIVSLWQQIHLQMNNKACVSLFIVFYRKETNRHFSNKLP-IFT	>contig1646TCTTATCCCGCCCCTCCACTCGCCGTCTCTATCCACGCGTCCGCCCACGCGTCCGCAGATTGTGAGAGATGGATATCAATGGAGAAAATATGGTCAAAAGGTTACAAGAGATAACCCCTCTCCGAGGGCATACTTCAAGTGCTCCTTCGCCCCAAGTTGTCCCGTCAAGAAAAAGGTGAATCCATGCTTCTCTCCCACATTATTTATGATCATATACAACTTGAATTTTTAATTAGTCTCTGATTGTTTGTTTATTGTTCTTTTTGCTTGATCCTTCTTTTAGGTGCAAAGAAGTGCTGAAGATCCATCAATCCTGGTTGCTACTTATGAAGGAGAGCACAACCATGCACAACACTCTACACCAGCATTATCATCATTAAGCCCCAAC…
contig4254	GhWRKY40-like1	II-a	DGYQWRKYGQKVTRDNPCPRAYFKCSFAPSCPVKKKVQRSVDDQSVLVATYEGEHNH	>contig4254ILGQFQESFSFFMNILDLDLCLKIEKKAMNSSSSSWVDSLDLNASSTKSLQLETPVSHPNTSNSLIVFGRKLSVKEESGALMEELNRVNAENKKLTEMLKAMCESYNALQSQLVDLMNKNTEKELSPTKKRKSETSNNNNGNIIGNSESSSTDEEESCKKPREEIIKAKISRAYVRTELSDTSLVVKDGYQWRKYGQKVTRDNPCPRAYFKCSFAPSCPVKKKVQRSVDDQSVLVATYEGEHNHLPPSQIEATSGSSRLGSVPVGSTPVKSSGPTITLDLTNSIKSSDEARNSKPKLDSPEATQYLVEHMASSLTKDPNFTAALAAAISGRMFSTNSN-YIYIKR-GFIL-FL-AYIIIKSLHLECYNL-IQPCKKRKKSGGGR	>contig4254GCGGCCCCCTCCACTTTTTTTTCGTTTTTTGCAAGGCTGTATTTACAAATTATAACATTCCAAATGCAAAGATTTAATTATAATATAAGCTCATAAAAATCATAGAATAAAACCCTATCTTTTAATATATATATATCAATTGGAATTTGTTGAAAACATTCTTCCCGAAATAGCAGCTGCCAGTGCTGCAGTGAAATTAGGGTCTTTAGTTAAAGAAGATGCCATATGTTCCACCAAATATTGCGTAGCTTCTGGTGAATCCAGTTTTGGCTTTGAGTTTCTAGCTTCATCACTTGACTTGATTGAATTGGTGAGGTCTAGAGTAATGGTTGGACCGGATGACTTAACTGGGGTCGAACCAACAGGGACCGAACCAAGGCGGCTCGAA…
contig313	GhWRKY40-like2	II-a	DGYQWRKYGQKVTRDNPCPRAYFKCSFAPSCPVKKKVQRSAEDPSILVATYEGEHNH	>contig313NFILIFHLLSLITLWIFIPFPLYIAFSPGFHIVPVSCLLLFCSYSTTIRSVMEPAWVDTTLDLNINPCFRTNKAMKREFEGDVAESAPVKYESGVLVEELNRVSAENKKLTEMLTVLCEQYYSLQHQFMELVNKNPEIETTAAATTSSSKKRKAEWEDYGANMIGFSGNTETSSSDDGSPKTPKDCIKPKVSRVQVRTNPSDNSLIVRDGYQWRKYGQKVTRDNPCPRAYFKCSFAPSCPVKKKVQRSAEDPSILVATYEGEHNHHEHHRSPPAEISLNSNNNTPSSNTGSGPVSSAPTKALASTVTLELLQPAGLGGDETERAALQIDAPAIQQILVHQMAASLSRDPNFTAALAAISGRAVTGKDKVVKISVFFVGSMGEEYQMMIV…	>contig313NAATTTCATCCTCATCTTCCACTTGCTTTCCTTAATAACCCTTTGGATTTTTATCCCTTTCCCTCTATATATTGCCTTTTCCCCGGGTTTTCATATCTGAGTCCCTGTTTCTTGTTTGCTTTTGTTTTGTTCATATAGTACTACAATACGTTCAGTAATGGAACCAGCTTGGGTGGATACTACTTTGGATCTCAACATCAACCCTTGTTTTCGCACCAACAAAGCTATGAAACGAGAATTTGAGGGAGATGTGGCTGAGTCGGCACCAGTTAAATATGAGAGTGGAGTGTTGGTGGAGGAATTGAATCGGGTCAGCGCCGAGAACAAGAAGCTAACTGAGATGCTAACAGTTCTATGCGAACAGTATTACTCTTTGCAGCACCAATTCA…
contig5359	GhWRKY64-like1	III	DDGYSWRKYGQKDILGAKYPRSYYRCTYRHTQDCWATKQVQKSDEDPTIFEITYRGTHTC	>contig5359CQVFNFFFKKPQTFRSPTLFLWLSAKRNKFWGYIINFLFRPSSMVVSSCSSPVRLFQSLWLLLFVFLKGKLLLLGNQIYPVKYYELVLPRVKQRYPSAFSCNIPCCWNCKIEENKEKMEHRGNREQGTLISELIQGMELAKQLRVHLDTASSAESMDLLVQKILSSYEKALLILQFSRPMSMGQPQQNVGATSGVPESPLSINGSPRSDDLDKDNQDTRDVSKKRKMLPRWTDHVRVTSENLLEGTHDDGYSWRKYGQKDILGAKYPRSYYRCTYRHTQDCWATKQVQKSDEDPTIFEITYRGTHTCVHGNQPVPPPASPEKTRIIDQPYQPTTAITRYPLESSKRPKGQYRGLRQRDGNFFFISFDIIRVADRKQFFTFSSTQQYLK…	>contig5359TCAAGTTTTCAATTTCTTCTTCAAAAAACCACAAACCTTTCGCTCTCCTACTCTTTTCCTTTGGTTAAGTTGAGCAAAAAGAAACAAGTTTTGGGGTTACATAATCAACTTTTTGTTCAGGCCAAGTTCCATGGTTGTTTCTTCTTGCTCTTCACCAGTCAGATTATTTCAGTCCCTTTGGCTGCTTTTGTTTGTGTTCCTTAAGGGAAAGCTTTTGCTTCTTGGTAACCAAATTTACCCGGTTTAGAAGTATTATGAATTAGTACTTCCACGTGTCAAACAAAGATATCCCTCTGCATTTTCCTGCAATATACCTTGCTGTTGGAACTGTAAAATAGAAGAATAAAATAAGGAAAAAATGGAGCATAGAGGGAACCGGGAGCAGGGG…
contig9783	GhWRKY70-like1	III	DGQAWRKYGQKKILNSIHPRSYFRCTRKYEQGCRAMKQVQRMEDDPQMYEITYIGTHTC	>contig9783AAAFKDAEAWTVVSATMEDGQAWRKYGQKKILNSIHPRSYFRCTRKYEQGCRAMKQVQRMEDDPQMYEITYIGTHTCTDSFRAPQIIPDSESWESQMGSHFQIPTKHHHLNPAAFPSVKQEAKEAAASDITDMDCMVWKEIMGGGGGGFEYSSEHGMGCDYGDCRAFQYEFLKPAEIEHDYHFDESECLIVLLVNSRTLPTAMFSYSILNSSILYPAMPVISRINNKHS	>contig9783GCGGCCGCCTTTAAGGATGCTGAGGCATGGACAGTTGTTTCAGCTACAATGGAAGATGGTCAAGCCTGGAGAAAGTATGGGCAAAAGAAGATCCTCAATTCTATACACCCAAGGAGTTACTTCAGGTGCACTCGCAAGTATGAACAAGGTTGTAGAGCCATGAAACAAGTCCAAAGAATGGAAGATGATCCCCAAATGTATGAGATCACTTATATTGGCACCCACACCTGTACGGATTCATTCAGGGCTCCCCAAATCATCCCTGATTCTGAATCTTGGGAATCTCAAATGGGATCCCATTTCCAAATCCCAACCAAGCATCATCATTTGAACCCAGCTGCATTTCCATCCGTAAAGCAGGAGGCCAAGGAAGCAGCAGCAAGTGATA…
contig3807	GhWRKY70-like3	III	DGHAWRKYGQKQILNSKHPRSYFRCPRKYDQGCRATKQVQRLEDDGSQMFQTTYIGTHTC	>contig3807XYLEAKQNRRGVYLNFGFFRFFIIIIMASVSAWPEGAPTSNKERVIEELVNGQECAKQLEILLHNWCEKNGRLSAEELVHKIFASFDHALSLLTAVESAEDSQNQATSYDDSPCCNGRSEDSTNSRKKLASKEKRGCYKRRRDEHAWTVVSSTVEDGHAWRKYGQKQILNSKHPRSYFRCPRKYDQGCRATKQVQRLEDDGSQMFQTTYIGTHTCRPDSFKAPQIIIDSEPRESYSKFSYGSSNPKMPTKKLHEITPPVKQETKEETPTTSGLTDMDSVVMWKDIIGAEYGDVASNVYTSTEITSQNLELDLVIKPVEFEDDFQFDESEFVSSSYLYLRFVISNVEPLKPSPGVETCFPSNYRRYLLVIIVLSTVINAFVEFFLKK	>contig3807TTTTTTTTTAAGAAAAATTCCACGAATGCATTGATTACGGTGGACAATACGATGATGACTAGCAAGTACCTCCTATAATTCGAAGGAAAACAGGTTTCCACACCTGGAGAAGGTTTCAATGGTTATTATTATTATTCCACATTACTGATTACAAACTATCGTAGATACAGTTAATATGATGATGACTAGACGAACTCACTTTCATCAAACTGAAAATCGTCTTCGAACTCTACAGGCTTAATTACAAGGTCCAGTTCCAAATTCTGGGAAGTGATTTCAGTGCTCGTATACACGTTAGAGGCCACATCCCCGTATTCAGCACCTATTATGTCTTTCCACATCACAACAGAATCCATGTCTGTAAGACCACTTGTTGTTGGTGTTTCTT…
contig3808	GhWRKY70-like4	III	DGHAWRKYGQKQILNSKHPRYIIHFGIYPQKNLKPTMGSA	>contig3808FRFFIIIIMGSVSAWPEGVPTSNKERVIKELVNGQECAKQLQILLHNWCEKNGRLSAGELLHKIFASFDHALSLLTSVESAEDSQNQATSYDDSPCCNGRSEDSTNSRKKLPSKEKRGCYKRRLKHTHTQHVNWMFIHRFCWDAFACRRDEHARTVVSSTVEDGHAWRKYGQKQILNSKHPRYIIHFGIYPQKNLKPTMGSAVLQLHEQELLVHSITIKVGHKSPKTEKCWLPNVSNHLHLEPIPADQNPFRLPKSSKIRNLGKSKKSSIMAAQPX	>contig3808TTTAGATTTTTCTAAATAATAATAATTATGGGAAGTGTGTCAGCTTGGCCTGAAGGAGTACCGACAAGCAACAAGGAAAGGGTGATAAAAGAACTTGTTAATGGTCAAGAGTGTGCTAAACAGCTTCAGATCCTTCTTCACAATTGGTGTGAAAAAAATGGGCGTCTCTCTGCTGGGGAACTTTTGCACAAGATCTTCGCATCTTTCGACCACGCACTTTCTTTGCTGACTTCTGTTGAATCTGCCGAGGATTCTCAGAATCAGGCAACTTCCTACGATGATTCCCCTTGTTGCAATGGCAGGTCTGAAGATTCCACTAACAGCAGGAAGAAACTTCCTTCTAAGGAAAAGAGAGGATGTTACAAGAGAAGGTAACTAAAACACACAC…
contig4599	GhWRKY70-like2	III	DGHAWRKYGQKNILHSKHPRSYFRCSHKHDQGCSAIKQVQRMEDDAQMYHITYIGTHTC	>contig4599KSHRGFFFLGVIRTMDTLYPWPEPETLSSNKKRVIQKLVEGQQCATELQVIVLHNNKPPQQAEELVQKILWSFNQALSMLAEAGHHDEVISQNQATCNDDCKSQDSSESSKRSLSAFVKDKRGCYKRKRFAQTKIVVSDKIEDGHAWRKYGQKNILHSKHPRSYFRCSHKHDQGCSAIKQVQRMEDDAQMYHITYIGTHTCRDQYSSMATPRIDSPSPILKLESEEQATTPVLSRPLPDX	>contig4599AAAAGCCATAGAGGTTTTTTTTTTCTGGGGGTGATAAGAACTATGGATACTCTTTATCCATGGCCTGAACCTGAAACACTATCAAGCAACAAGAAAAGGGTAATACAAAAACTTGTGGAAGGTCAACAGTGTGCTACTGAGCTTCAAGTTATTGTACTCCACAACAACAAGCCCCCTCAACAAGCTGAGGAGCTTGTGCAAAAGATCTTGTGGTCATTTAATCAGGCACTTTCTATGCTAGCTGAAGCTGGTCATCATGATGAAGTGATTTCCCAGAATCAGGCGACTTGTAATGATGATTGTAAGTCTCAAGATTCTAGTGAGAGCAGCAAGAGATCACTTTCAGCATTCGTTAAGGATAAGAGGGGCTGTTACAAGAGAAAGAGGT…
contig4087	GhWRKY46-like1	III	DDGYCWRKYGQKDILGSNFPRAYYRCTHRYSQGCLAGKQVQRSDEDPTIFEVKYRGRHAC	>contig4087LPLHSGFLFLFLTAIWLSLLLSGLYIYTQYFVLSMKTAKLVTVERGLFSRFLGVQYLCFIMEKTMGWEQNTLLNELAQGRDFTNMLRKHLHPSSSPETRQVLLDKILCSYDKALSLLNCSRFMVETKPRVRTLGSPENDASDNKDMFKKRKTSSGWSEQIRVCSAMSLEGPLDDGYCWRKYGQKDILGSNFPRAYYRCTHRYSQGCLAGKQVQRSDEDPTIFEVKYRGRHACNQVPHLVATPKEKGNHYREKQQVEEKQKQSKEMLLSFETG	>contig4087CTGCCTCTGCATTCGGGTTTTCTTTTTTTATTTCTGACTGCCATTTGGCTATCTTAACTTCTTCTATCCGGTCTTTATATATATACACAGTATTTTGTTTTAAGTTAAATGAAAACTTAGGCAAAACTTGTCACCGTTGAGAGGGGATTGTTTAGCAGATTTTTGGGTGTGCAATATTTGTGTTTTATAATGGAAAAAACGATGGGTTGGGAGCAAAACACTCTTTTGAATGAGCTAGCACAGGGGAGAGACTTCACTAATATGCTAAGGAAACACCTCCATCCATCTTCATCCCCCGAAACACGCCAAGTCTTGCTTGACAAAATACTGTGCTCTTATGACAAAGCTCTTTCGTTGCTGAATTGTAGTCGTTTTATGGTTGAGACGA…
contig4086	GhWRKY46-like2	III	DDGYCWRKYGQKDILGSNFPRGYYRCTHRFSQGCLAGKQIQRSDEDPTIFEVKYRGRHTC	>contig4086LFSFHYPHPFRISSPLHAYLYHPHSPFPWVCVRVFFFYFLPFGYLNFFYAVFIYTVFCFKLMKTAKLVTVERGLFIRYLGVQYLCFIMEKTMDWEQSTLLNELTQGRDFTNMLRKHLHPSSSPETRQVLLDKILCSYDKALSLLNCSGYMVETKPRVSTLGSPESDASDKKDMFKKRKTSSGWSEQIRVCSATSLEGPLDDGYCWRKYGQKDILGSNFPRGYYRCTHRFSQGCLAGKQIQRSDEDPTIFEVKYRGRHTCNQVSHLVATPKEKGNHYREKQQVEEKQKQSEEMLLSFETGLKVKTEDLDNREDIFPSFSFPIESEEVQNGLLLNSLMKNMSPAFVSPATSESNYFSVSAFHMGNFDFGQNVQTSESELTEIISAPASVT…	>contig4086GAAATTAAAAANATAGTGATTAAGAATGATCAAATGGAGAACACGAACTAAATCTATAATTTTACGCATAATACATGACTAACAGTGAGAATTTAACCAAATAGATTTAATTGCTAATTTTTGGTCCTTGAAAAGTATTAAGGATTAAATTTGACTAAATCCACAACTCACTTAAAGTACAAGGACTAATAGCAGAATTTGACCAAATTTTTACATAAGAGATTACAATTCTTTTTACGATTTGAATCGGTACAAAAACACTCTCAAAGCTAAAAACTAAAAATGAATAGCTCAAAGCAAATGAAGGGAAAACAAAATATTTCCAAGAATTGAGCTGCCTAATCGACTGATATTGAAGTCTGGTCACACCCAAAACATGGACACTTGT…
contig9296	GhWRKY46-like3	III	QKSNDDPTIFEVKYKGRHTCNQTSHFAATY	>contig9296AAVSTKNIAITCKLKIENFTRMEGYKLQLSFFSLYKKHPQANLERLQPETDKLLSIVSSHSSMSSLMLAELYPNKLVHYLCVSLFSLDQKNSGLSNGKLGSNSNLSSDEISRSPIGELVTEVGAEIISVRSDSKLPMHGDIEKLDSDVAGDINAGERFPMISFSIRASTNEPFLTCSDSTGNGNEGKMSSLLSKSSVLTLIPDPKLEKACCACFCFTSSWCCLFGEFPSFSDSVDTDTVAAKEVLQVCLPLYFTSKMVGSSFDFX	>contig9296GCGGCCGTTTCGACCAAAAACATCGCTATCACATGTAAATTGAAGATTTAAGAAAATTTTACACGGATGGAAGGTTACAAATTACAACTTTCTTTTTTCTCGTTATATAAGAAACACCCTCAAGCCAATTTAGAAAGGCTTCAACCTGAGACAGATAAATTGCTGTCTATTGTCTCGTCACACTCATCAATGTCTTCTCTAATGCTGGCTGAGCTTTACCCTAACAAATTAGTGCACTACTTATGTGTGTCTCTTTTCTCCTTAGATCAATAGAAGAATTCAGGGTTGTCAAATGGGAAGCTTGGATCAAATTCCAATTTATCAAGTGATGAGATATCCAGGTCTCCGATTGGCGAATTAGTAACCGAAGTTGGTGCGGAGATTATAT…
contig1954	GhWRKY19-like1	II-d	SDDGYNWRKYGQKQVKGSENPRSYYKCTYPNCPTKKKVERSLDGQITEIVYKGSHNHPK	>contig1954SSSYDTSANSLPQNAFGFSTHPFMTTSFSDLLASGTTDDDNSSSAVNHGKRGGGLSLSDRIAERTGSGVPKFKSLPPPSLPISTPPVSPSSYFAIPPGLSPAELLDSPVLLNASNILPSPTTGTFPAQAFNWKPSSGNNQQNVKRVDKSYTDFSFQTFQSSTNTNQTAQQEAWSFKESVKEDDFSSGKNMVKSEYNQMQSFSPEIANIQSCQSDYTNYQHQQSQSLRGNRKSDDGYNWRKYGQKQVKGSENPRSYYKCTYPNCPTKKKVERSLDGQITEIVYKGSHNHPKPQSTRRSSSSSSSSIAIQASSAATSEIPDHSFISHGSGHMDSAATPENSSISXGDDDFRSXFPEESGGRVXRARRPKMGGGERKQKDFXXWGVXPXGN…	>contig1954TCTTCTTCTTACGATACATCCGCCAATTCCCTCCCTCAAAACGCTTTTGGTTTCTCCACCCATCCCTTCATGACCACATCTTTCTCCGATCTTCTCGCTTCCGGCACCACCGACGACGATAACTCTTCTTCTGCCGTTAACCATGGTAAACGCGGTGGTGGGTTGTCGTTGTCCGATCGGATTGCGGAGAGGACTGGTTCTGGTGTCCCTAAGTTTAAGTCGCTTCCTCCGCCTTCACTGCCTATATCTACTCCTCCGGTCTCTCCTTCTTCGTACTTTGCTATCCCCCCCGGTCTCAGCCCCGCCGAGCTCTTGGACTCTCCTGTTCTGTTGAACGCTTCTAACATTCTGCCATCTCCTACAACTGGAACATTTCCAGCTCAAGCTT…
contig2607	GhWRKY19-like2	II-d	VEDGYNWRKYGQKQVKGSENPRSYYKCTYPNCPTKKKLERSLDGQITEIVYKGSHNHPK	>contig2607PPPMAASSSSAFINMDNNVNQSTSTNTTWPSFSDHNKFSTQVPNFKSFAPSSLPISPTLISPSSFSPTDFLDSPVLFSTSALFSSPTTTGAFGGAQTVNWKNDSNDHQQGIKPKGFDFSFQVPQTQSTLPSTTATTAFQSCSNMVSMVHNAGFLFHFSDSICMQAFRLNKRIGFPQEQPAWSLEKAGGEMVQFKPNMQSNTGSQPAGNYTSQYHQTSQYMNNRKVEDGYNWRKYGQKQVKGSENPRSYYKCTYPNCPTKKKLERSLDGQITEIVYKGSHNHPKPQSTRGNRSSSSHSAEISDQSVGTLGNQLGDSFIMQDETSGSIDDDDFDQASSAISNTNGCDDINENEPDAKRWAWIIAKNEKQILPLMGSCFSLRLLFSXFKFL…	>contig2607NCTATTGCCGTACATTTGTAGTAGCTCCTGTATAAAAGATTTTGACGAAGTCAACAATTTTAGTTGAATAAACTGCACATCCAGGCTTCCTATTAGTAGACAATTAGGTGGAGTCTAATGACGAACCTTGGATTGGGGTTTCCCTTGACTACTTTCTGTCCATATTTCCTCCCATCTATACCCATCATCAAGAATATCAATATCACTTGTTGTTTGCACCACTATTCTAGGCTNCTTTCACAGTTTTGCTACCACAACCTACCATACCTTCATTCTCACTTTCACTTTTCCTGCAAAAATTTAAAAANAGAAAATCACAAAAGNCGTAAGCTAAAGCAAGAACCCATTAATGGGAGAATCTGTTTTTCATTTTTGGCTATGATCCAAG…
contig4726	GhWRKY30-like1	III	DDGYSWRKYGQKDILGAKYPRSYYRCTYRNTQNCWATKQVQRSDEDPILFEVTYRGTHTC	>contig4726KKTQNLSLSYSLFATSATSSNIFQLLVTSKLNIQAKFHGCCFLLFTIAISIPLAASACDPWKSFFFFITKFTRSIAGHELVFPSSKQGIPLYFLTVEGKKKGEKKMENMWKWEQGTLVSELIQGMQLAKQLRLHLGAPSSSVESRDLLLQKILSSYEKALLILKLSRPTEQPQQNVGGKTCVPESPLTINGSPRSDDLEKDNQDIRDVSKKRMMPRWTDQVRVSSENLLEGPHDDGYSWRKYGQKDILGAKYPRSYYRCTYRNTQNCWATKQVQRSDEDPILFEVTYRGTHTCVNGNPAVPSPEKQHKSNSNGLNNTNYQPLQSQDVLSEFRAGLRVNIEGLDNKEMAPPFSFASTSFGCIKSENHSFSPSGVLDYNNIFGSFSSPFM…	>contig4726GGTGAAAATCTGCGCACTAGTATTATGGAATTTCGATAAGAACAAATATCAAAACTTGTTATCTGAGGAAATTTCTCAAAACCAACATAGAAATGAAAGGGAGATGTATTGTACAATAGTTCTTCGCAGAACACACGGCTCACCATGAACCTACTTTGGTTATTGGAACCCGAATTTGACATCTACTGTTACTCTTATTCGATAGCGGAAAAGAGTTAGGAGAAAAATCCCGGGGTGTCAAATGGGAAATTCGGGTCCAACTCCACTTGGTCCAGCGAAAAATCCAAGTCCATAATTGGAGAATTGGTGGCCGAAGTGTTGGCTGAAACCAACTCGGTGAGATCAGATTTAGAATGCTGTGTGTTAAGCACCCCTTGGAAGTTGTTCA…
contig2606	GhWRKY33-like1	I	LDDGYRWRKYGQKVVKGNPNPRSYYKCTTIGCPVRKHVERASHDLRAVITTYEGKHNHN	>contig2606YQRNXPDAKDERNENEGMVGCGSKTVKEPRIVVQTTSDIDILDDGYRWRKYGQKVVKGNPNPRSYYKCTTIGCPVRKHVERASHDLRAVITTYEGKHNHNVPAARGSGYAMNRPSAVTANMPIRPSAVPSQPNNTMYPNSGVSLGMLQNNNNNNTGSFGFSRLGKSIGSSYMSQPHFSDGAFAKDEPRDDSFLDGFLSKKQNNITFRSKPINKVDVFQLVFLLLDSVGSVTQYSIHRISAFIHLFYLFNFVADCKSRKQVKKIWVVNKELQHHSSGFDLVNFFIKKTX	>contig2606TTTTTTTGATTTAAAAAAAATTCACTAAGTCAAATCCCGAACTGTGTTAATGTTGAAGTTCTTTATTGACCACCCAAATTCATTTTTTTACTTGTTTTCTACTCTTACAATCTGCTACAAAGTTGAATAAATAAAACAAATGAATAAATGCACTAATTCTGTGTATTGAGTATTGAGTCACAGAACCTACAGAATCAAGCAACTAAAGGAAAACTAACTGAAAAACATCCACTTTGTTGATTGGTTTACTCCTAAAAGTTATGTTATTTTGCTTTTTTCAAGACAGGAATCCGTCCAAAAATGAATCATCCCTAGGTTCATCCTTAGCAAATGCCCCATCTGAGAAATGTGGTTGGCTCATGTATGATGAGCCAATGGACTTCCCCAG…
contig2605	GhWRKY33-like2	I	LDDGYRWRKYGQKVVKGNPNPRSYYKCTAIGCPVRKHVERASHDLRAVITTYEGKHNHD	>contig2605GTRQPQTPYPPPMAASSSSAFINMDNNVNQSTSTNTTWPSFSDHNKFSTQVPNFKSFAPSPTLISPSSAFSPTDFLDSPVLFSTSALFSSPTTTGAFGGAQTVNWKNDSNDHQQGIKPKGFDFSFQVPQTQLTLPSTTATTAFQSCSNTVSMEQPAWSLEKTCGEMVQFKPNMQSNTGSQPAGNYTSQYHQTSQYMNNRKVEDGYNWRKYGQKQVKGSENPRSYYKCTYPNCPTKKKVERSLDGQITEIVYKGSHNHPKPQSTRGNRSSSSHSAEISDQSVGTLGNQLGDSFIMQDETSGSIDDDDFDQASSAISNTNGCDDINENEPDAKRWKSESENEGMVGCGSKTVKEPRIVVQTTSDIDILDDGYRWRKYGQKVVKGNPNPRS…	>contig2605TTTTTTTTTCAGTACAATAATTTTACTCTTTCACACGCTTCCGCGCAACACATACATGTTTGTATTTTCACAGTACAGAGCAGTTGTATGTTCTAATGGATTGTTATGGTGACTTGACCTCACACAAGTTTTGTCACTAAACCAGCTGCGTGATTTAAAAAAAAATTCACAAAGTCAAATTCGAACTGTGTTAATGTTGAAGCAGTTCTTTATTGACCACCCAAATTCATTTTTTTTACTTGTTTTCTACTCTTACAATCTGCTACAAAGTTGAATAAATAAAACAAATGAATAAATGCACTAATTCTGGGTATTGAGTATTGAGTCACAGAACCTACAGAATCAAGCAACTAAAGGAAAACTAATTGATAAACATCCACTTTGTTGA…
contig1952	GhWRKY33-like3	I	LDDGYRWRKYGQKVVKGNPNPRSYYKCTHPGCPVRKHVERASHDLKAVITTYEGKHNHD	>contig1952YVKIVACRQILIFALDPRKKKQEKMPAKTTSVKKRFVSDGMLRAELNEFLTRELAEDGYSGVDVRAAPSRTEIVISATRTQNVLGDKGRRIRELTSLIQKRFDFKDKAVELFAEKVAQRGLCAVAQAESLRYKLIGGLAVRRACYGVLRFIMESGAKGCEVVASGKLRGQRAKSMKFVDGLMIHSGDPCKDYVNVATRHVLLRQGVLGIKVKIMLPWDQTGKLGPKKPLPDNVSVAEPKEEILPIAPTSDIKSKPEVAVPAIPVVPVVGNDCIKTKVFFNP	>contig1952CTACGTCTAGAAAATTGTAGCGTGCCGTCAAATTTTAATTTTTGCCCTCGACCCTCGGAAAAAAAAACAAGAAAAGATGCCAGCTAAAACGACTTCTGTTAAGAAAAGGTTTGTGTCTGATGGTATGTTACGTGCTGAACTCAACGAGTTCTTAACACGAGAACTTGCTGAGGATGGTTATTCTGGTGTTGATGTCCGTGCTGCTCCATCACGTACAGAAATTGTTATTTCTGCAACACGTACCCAAAATGTATTGGGAGATAAAGGACGCCGTATTCGTGAGCTTACATCGCTCATCCAAAAACGTTTTGACTTCAAAGATAAGGCAGTTGAACTTTTTGCCGAAAAAGTAGCACAACGTGGATTGTGTGCTGTTGCCCAAGCCGAG…
contig1953	GhWRKY33-like4	I	XGXXYYKCTHLGCPVRKHVERASHDLKAVITTYEGKHNHDVPAARGSGGH	>contig1953YYKCTHLGCPVRKHVERASHDLKAVITTYEGKHNHDVPAARGSGGHSVNRPLPDNNNNNGAMAIRPSPLNNPMSNNQALRGLRQSTTEGESPFMLEMFQGNGNLGFSGFGNSGGSIMNQQHDVHNMSRTKEEPRDEAFIESLLYNNLQKGRRNRTEESQKQKPPEGVGSFHLHSVCLFVCCIFHSKILFGFVYVINGGKVILCYRIYYFFIVLRPLSPCLGVVDINKASESFPLSFFLVSHMLVIHFPFYRKNCCTTQFKG	>contig1953NCTACTATAAGTGTACACATCTGGGATGTCCGGTGAGAAAGCACGTCGAAAGAGCATCCCACGATCTTAAGGCGGTGATCACAACCTACGAAGGGAAGCACAACCATGACGTCCCAGCAGCTCGCGGCAGTGGCGGCCATTCCGTCAACAGACCTTTACCCGACAACAACAATAACAATGGGGCAATGGCAATAAGGCCATCTCCACTTAACAATCCCATGAGCAACAACCAAGCTCTTCGGGGTTTGAGGCAATCGACAACCGAAGGCGAATCCCCCTTCATGCTAGAAATGTTTCAAGGCAACGGAAACTTGGGATTCTCGGGTTTCGGGAACTCGGGAGGGTCAATTATGAATCAACAACATGATGTACACAACATGTTTTCAAG…
contig16334	GhWRKY72-like1	II-b	DGCQWRKYGQKISKGNPCPRAYYRCTVASGCPVRKQVQRCAEDMSILITTYEGNHNH	>contig16334VQRCAEDMSILITTYEGNHNHPLPVSATAMASTTSAAASMMLSGSSTSQPGLNGLNFSHHDNSTTRQFYLSNSTSSSLSPTITLDVTSSPSHSPLSSSNYFNSFPTSFPRFPRSLNFSSSESNILPAVWGNGYPGYGAVPYYQTQPGNSILGNESQNQIYQSLPGNNQQGGASQQSLTETLTKVITSDPSFRSVIAAAISSVVCNSAKSEDQTDQKAQHFGQKLMQAIVSQNEKGQSSCSSSYFNGLASSSSQTRSSLLQSSLPFSILNSAFKPASDDKELKNIFWGKKNGAFEIVIHTDFANKNQLRRMLSCILNWVVSSISPNSLLFHFSP	>contig16334ATTAAGGACTAAAATGAAATTATAATAAAGAGTTAGGAGAAATGGATGAAACTACCCAATTTAAAATACATGACAACATTCTTCGTAATTGATTCTTATTTGCAAAATCAGTATGTATAACAATCTCAAAGGCCCCATTCTTTTTTCCCCAAAAAATTTAATTCTTGAGTTCTTTATCATCAGAAGCTGGTTTAAAGGCACTATTTAAAATGGAGAAAGGCAAAGAAGACTGAAGTAATGAACTTCTTGTTTGAGAACTTGAAGATGCCAATCCATTGAAGTAGCTTGATGAACATGATGATTGACCTTTCTCATTTTGAGAAACTATGGCCTGCATCAATTTCTGACCAAAATGCTGAGCTTTTTGATCAGTTTGGTCTTCAGATT…
contig4409	GhWRKY22-like1	II-e	DVWAWRKYGQKPIKGSPYPRGYYRCSSSKGCLARKQVERHRSDPNMFIVTYTAEHNH	>contig4409IEIPNLSTKNTSFFFLSSSCLYISQKPTQIQTASFSLIATIKKSAPFFVFYILFRFLRRGGGSRRYRGVFMDVDWDLHAVVRGCATVTTTTSSSGGGCGGVAANSSLMADLYPQSRFSSFGSQEEPFQGQFSCFPNQFEAKNAMEELHKLYKPFFPKSQPQTKQQQEHQQVKPKLSQVGSVTTTSSSTSTNNSRSKRRKNQLKRVCHVPPEGLSSDVWAWRKYGQKPIKGSPYPRGYYRCSSSKGCLARKQVERHRSDPNMFIVTYTAEHNHPAPTHRNSLAGSTRQKPFTPQTVTAGDSVKPSSSKPADSLSPTTSVDEGVVVQSTKVHSREDLVEDEGEDEFGMSDTAVSDDFFEGLEGLAEIVTGNCFPENFPASFDFSWTANNA…	>contig4409AACTCGAATGAGTTTCAGGTTTATTTTTGTCCAAGAAAAAAAAACCCATTAATTCTAGGAAAATAAAAGGTTGTCTAAAACCAATAACTAAACGAAGCTTCACTTGAAGAATAAAACAAGAAACTATACTATTTTTATCTCTACAAAGAATAAATGGAATCCTACAGGAAGCATTGTTGGCTTAGATTCAACCAAAAAGGTATATGACATCTACAAGAAATTAAAAATATATATCCGGGCGAGTTTTAGATGCCACCGGCGGCAGTAGCTGCATTATTTGCAGTCCAAGAAAAGTCAAAACTTGCCGGAAAGTTTTCGGGAAAGCAATTTCCGGTGACAATTTCAGCGAGTCCTTCTAAACCCTCGAAGAAATCATCACTCACCGCCG…
In bold are the genes tested by qPCR
