# Supplementary material for: Transcriptome analysis of Gossypium hirsutum flower buds infested by cotton boll weevil (Anthonomus grandis) larvae
Source: BMC Genomics. 2014 Oct 4;15(1):854. doi: 10.1186/1471-2164-15-854 (PMC4234063; doi:10.1186/1471-2164-15-854)
Supplement: Supplementary file 9 — Additional file 9: Primers used for the qPCR expression analysis of DEG in tissues isolated from cotton flower buds infested by cotton boll weevil larvae. (XLS 52 KB) [file 12864_2014_6553_MOESM9_ESM.xls]

## Sheet: Plan1
Additional file 9 Primers used for the qPCR expression analysis of DEG in tissues isolated from cotton flower buds infested by cotton boll weevil larvae.
Contig Cotton	Gene Symbol	TAIR Annotation	TAIR code	logFC	Response to chitin	Response to Death	Forward primer (5'-3')	Putative exon for forward primer	Reverse primer (5'-3')	Putative exon for reverse primer	Amplicon size (bp)	Temperature	Significantly Expressed in Carpel	Significantly Expressed in Stamen
contig17371	CCR4	CRINKLY4 related 4 (CCR4); kinase activity	AT5g47850	3.51089	x		TCAATGGTGATCCAGAATCAAA	Unique Exon	TGAAATTGTTGGTGGCTTGA	Unique Exon	153	60°C		x
contig6958	RIPK	Encodes a receptor-like cytoplasmic kinase	AT2g05940	2.13257		x	TTTTCCAGGCTTGCAATGAT	1ºExon	TGCAAAAAGTTGGTTTTCAAGG	2ºExon	200	60°C		x
contig5615	EVR	Encodes a putative leucine rich repeat transmembrane protein	AT2g31880	2.20624		x	AAGTGATGGCAAAATGATTGCT	Unique Exon	GATTTGGCGCATTTTCTTGT	Unique Exon	109	60°C		x
contig2102	MAPK3	Encodes a mitogen-activated kinase	AT3g45640	2.1661	x		CCGCCATAGATGTCTGGTCT	4ºExon	GTTGACGAGGGTATGCAGGT	5ºExon	200	60°C		x
contig14909	MKK9	Member of MAP Kinase Kinase family	AT1g73500	2.21504	x		ATTCGTACGTCGGAACTTGTG	Unique Exon	TTTGACCGGCCTGTAGAAAC	Unique Exon	159	60°C		x
contig7822	CML38	Calmodulin-like 38 (CML38)	AT1g76650	4.86646	x	x	AATCGAAGCGTTGGACTCAA	Unique Exon	GCGTAATGAATCCGTTTCCA	Unique Exon	148	60°C		x
contig535	CML24	Encodes a protein with 40% similarity to calmodulin	AT5g37770	3.47569	x		CGCGTCTTTGAGCTCTTTGT	Unique Exon	GCGAAGTGGATCGGATAATG	Unique Exon	141	60°C		x
contig8294	EDA39	Encodes a calmodulin-binding protein involved in stomatal movement	AT4g33050	2.61277	x	x	TCAGGCATTGGAACAAGTCA	8ºExon	GCCATAACAGACACCCTTGG	8ºExon	156	60°C		x
contig7573	GRX480	Encodes GRX480, a member of the glutaredoxin family that regulates protein redox state	AT1g28480	2.35368		x	ATCGTCCCCAATTCATTCAA	Unique Exon	GGAGAACGCGGTGATAGTGT	Unique Exon	145	60°C		x
contig8179	RBOHD	NADPH/respiratory burst oxidase protein D	AT5g47910	2.63901		x	ATCGGCTCTCATAACCATGC	10ºExon	CTGGTGCCCCACAGTAGAAA	11ºExon	176	60°C	x
contig1954	WRKY19	member of WRKY Transcription Factor; Group II-e	AT5G07100	2.66565	present in DEGs		GCTTTCAATTGGAAACCCAGT	1ºExon	TTGAAGCTCCATGCTTCTTGT	3ºExon	132	60°C	x
contig4409	WRKY22	member of WRKY Transcription Factor; Group II-e	AT4g01250	2.56308	x		ACCGTTTGTGGAGTGAAAGG	1ºExon	TAGCTCAAAGGGGTGTTTGG	2ºExon	162	60°C	x
contig4726	WRKY30	member of WRKY Transcription Factor; Group II-e	AT4G11070	4.06565	present in DEGs		GGGGGTGCCATCTCTTTATT	1ºExon	TTCCATCCCCAGAAAAACAA	2ºExon	152	60°C		x
contig2606	WRKY33	Member of the plant WRKY transcription factor family	AT2g38470	3.61118	x	x	GCAGGAACATTGTGGTTGTG	2ºExon	AACCCCAATCCAAGGAGCTA	2ºExon	135	60°C		x
contig4254	WRKY40	Pathogen-induced transcription factor	AT1g80840	4.97694	x	x	TCCTTTTCCCCGAGCTTATT	3ºExon	TGGTTGTGTCGTCCTTCGTA	4ºExon	126	60°C	x
contig4087	WRKY46	member of WRKY Transcription Factor; Group III	AT2g46400	4.36565	x		ATGGATATTGCTGGCGAAAA	2ºExon	TACAGGCATGTCTTCCACGA	3ºExon	183	60°C		x
contig5359	WRKY64	member of WRKY Transcription Factor; Group III	AT4g23810	5.36975	x	x	AAGATGTTGCCGAGATGGAC	3ºExon	CCGGTACGTGCATCGATAAT	3ºExon	154	60°C		x
contig9783	WRKY70	Member of WRKY Transcription Factor; Group III	AT3g56400	4.75413	x	x	GATGGTCAAGCCTGGAGAAA	2ºExon	GAGCCCTGAATGAATCCGTA	3ºExon	196	60°C		x
contig16334	WRKY72	member of WRKY Transcription Factor; Group II-e	AT5G15130	2.76565	present in DEGs		GGGTCTGATGTGATTACCTTCG	5ºExon	CTTGGAAACGAGTCCCAAAA	5ºExon	117	60°C		x
contig5559	ERF-4	Encodes a member of the ERF (ethylene response factor) subfamily B-1 of ERF/AP2 transcription factor family	AT3g15210	3.05276	x		TCGCTAGCGGATCTATTTCG	Unique Exon	AATCAACAACCGAGGACGAG	Unique Exon	158	60°C		x
contig5510	ERF-5	encodes a member of the ERF (ethylene response factor) subfamily B-3 of ERF/AP2 transcription factor family	AT5g47230	4.7032	x		ACCGGCGTTTAATGAGAGG	Unique Exon	TTGAGCTCCGATTCGTCTCT	Unique Exon	159	60°C		x
contig23741	ERF-98	encodes a member of the ERF (ethylene response factor) subfamily B-3 of ERF/AP2 transcription factor family	AT3g23230	3.40085	x		TCAACGTTTCCTCCATCCTC	Unique Exon	ATGACCGTTGCTTTTCTTGC	Unique Exon	126	60°C	x
contig9217	CYP707A3	Encodes a protein with ABA 8'-hydroxylase activity; involved in ABA catabolism	AT5g45340	3.19146	x		GCCTCACCGATGAACAAATC	3ºExon	GCCCAGCTCAGAGTTTGCT	4ºExon	188	60°C		x
contig17118	AOS	Encodes a member of the cytochrome p450 CYP74 gene family that functions as an allene oxide synthase	AT5g42650	4.50209	x		AGTGTTGCCGGAGTTCAAAG	Unique Exon	TCAAAGAAAGCCCGAGCTAA	Unique Exon	128	60°C		x
contig3758	ACS	encodes a a member of the 1-aminocyclopropane-1-carboxylate (ACC) synthase	AT4g11280	3.48072	x		GATGGTTGCTTTTTGCTTGG	1ºExon	CCTTTTCATATGCAGCTTCCA	2ºExon	168	60°C		x
contig12553	ACO	Encodes 1-aminocyclopropane-1-carboxylate oxidase	AT1g05010	3.10211	x	x	ACCAGCTCTGGTGGAGAATG	Unique Exon	AAGCAGTTGCAGTGGCTTTC	Unique Exon	145	60°C		x
contig17616	PUB23	Encodes a cytoplasmically localized U-box domain containing E3 ubiquitin ligase	AT2g35930	4.21423	x	x	GTACGACAGGGAAAGCATCG	Unique Exon	TTGGGATTCTTTCGATTCCA	Unique Exon	170	60°C		x
contig6504	CMPG1	Ubiquitin-protein ligase activity, binding; response to chitin	AT1g66160	3.90101	x		CACAATGCACCGCTTGTTAC	Unique Exon	ACGCCTCGTGTTCCTGTTAG	Unique Exon	150	60°C		x
contig1496	GER3	Encodes a germin-like protein	AT5g20630	-2.10101	present in DEGs		GGCTGGTGTTACTGCAGCTT	Unique Exon	CGACTTCTGTGTTGGGGACT	Unique Exon	138	60°C		x
contig5651	HSP90.2	A member of heat shock protein 90 (HSP90) gene family	AT5g56030	-3.10101	present in DEGs		CCACATTGTCCCCGATAAGA	1ºExon	ATCCAACTCCGAATTGTCCA	2ºExon	179	60°C		x
contig7314	HSP90.1	Encodes a cytosolic heat shock protein AtHSP90.1	AT5g52640	-2.10101	present in DEGs		CCTGGATGATCCCAACACAT	4ºExon	TCTTGCTTTCCTCGTTGGTC	4ºExon	138	60°C	x
contig5535	HSP20	HSP20-like chaperones superfamily protein	AT2g29500	-2.20101	present in DEGs		GAAGGAAACCCCAGAAGCTC	Unique Exon	GATGCCATGTGTCGTTCTTG	Unique Exon	149	60°C
